# Supplementary material for: 3,4-Bis[4-(4-meth­oxy­phen­oxy)phen­yl]-2,5-dihydro­furan-2,5-dione
Source: Acta Crystallogr Sect E Struct Rep Online. 2011 May 7;67(Pt 6):o1288. doi: 10.1107/S1600536811015509 (PMC3120473; doi:10.1107/S1600536811015509)
Supplement: Supplementary file 1 [file e-67-o1288-sup1.cif]

##############################################################################
#                                                                            #
# This CIF contains the data in a paper accepted for publication in          #
# Acta Crystallographica Section E. It conforms to the requirements of       #
# Notes for Authors for Acta Crystallographica Section E, and has been       #
# peer reviewed under the auspices of the IUCr Commission on Journals.       #
#                                                                            #
# Full details of the Crystallographic Information File format               #
# are given in the paper "The Crystallographic Information File (CIF):       #
# a New Standard Archive File for Crystallography" by S. R. Hall, F. H.      #
# Allen and I. D. Brown [Acta Cryst. (1991), A47, 655-685].                  #
#                                                                            #
# The current version of the core CIF dictionary is obtainable from          #
# ftp://ftp.iucr.org/pub/cif_core.dic.                                       #
#                                                                            #
# Software is freely available for graphical display of the structure(s)     #
# in this CIF. For information consult the CIF software page                 #
# http://www.iucr.org/resources/cif/software.                                #
#                                                                            #
# This file may be used for bona fide research purposes within the           #
# scientific community so long as proper attribution is given to the journal # 
# article from which it was obtained.                                        #
#                                                                            #
##############################################################################
data_global
_audit_creation_method     'from SHELXL97 CIF and IUCr SHELXL97-template'
_journal_date_recd_electronic     2011-03-30
_journal_date_accepted     2011-04-25
_journal_name_full     'Acta Crystallographica, Section E'
_journal_year     2011
_journal_volume     67
_journal_issue      6
_journal_page_first     o1288
_journal_page_last     o1288
_journal_paper_category     QO
_journal_coeditor_code     NC2225
_publ_contact_author_name     'Professor Xing Zhang'
_publ_contact_author_address
;
Research and Development Center of Biorational Pesticide,
Northwest A&F University
Yangling 712100
People's Republic of China
;
_publ_contact_author_email     'fuzitong@163.com'
_publ_contact_author_fax     '0086 029 87092122'
_publ_contact_author_phone     '0086 029 87092122'
_publ_section_title
;
3,4-Bis[4-(4-methoxyphenoxy)phenyl]-2,5-dihydrofuran-2,5-dione
;
loop_
    _publ_author_name
    _publ_author_footnote
    _publ_author_address
    'Zhang, Tao' ?
;
College of Science
Northwest A&F University
Yangling 712100
Shannxi Province
People's Republic of China
Research and Development Center of Biorational Pesticide
Northwest A&F University
Yangling 712100
Shannxi Province
People's Republic of China
;
    'Wang, Wenjing' ?
;
College of Science
Northwest A&F University
Yangling 712100
Shannxi Province
People's Republic of China
;
    'Xu, Jiao' ?
;
College of Science
Northwest A&F University
Yangling 712100
Shannxi Province
People's Republic of China
;
    'Ni, Liwei' ?
;
College of Science
Northwest A&F University
Yangling 712100
Shannxi Province
People's Republic of China
;
    'Zhang, Xing' ?
;
Research and Development Center of Biorational Pesticide
Northwest A&F University
Yangling 712100
Shannxi Province
People's Republic of China
;
data_I
_audit_creation_method     SHELXL-97
_chemical_name_systematic
;
3,4-Bis[4-(4-methoxyphenoxy)phenyl]-2,5-dihydrofuran-2,5-dione
;
_chemical_name_common     ?
_chemical_formula_moiety     'C30 H22 O7'
_chemical_formula_sum     'C30 H22 O7'
_chemical_formula_iupac     'C30 H22 O7'
_chemical_formula_weight     494.48
_chemical_melting_point     ?
_symmetry_cell_setting     orthorhombic
_symmetry_space_group_name_H-M     'P b c n'
_symmetry_space_group_name_Hall     '-P 2n 2ab'
loop_
    _symmetry_equiv_pos_as_xyz
    'x, y, z'
    '-x+1/2, -y+1/2, z+1/2'
    'x+1/2, -y+1/2, -z'
    '-x, y, -z+1/2'
    '-x, -y, -z'
    'x-1/2, y-1/2, -z-1/2'
    '-x-1/2, y-1/2, z'
    'x, -y, z-1/2'
_cell_length_a     16.981(5)
_cell_length_b     15.291(5)
_cell_length_c     18.665(5)
_cell_angle_alpha     90
_cell_angle_beta     90
_cell_angle_gamma     90
_cell_volume     4846(2)
_cell_formula_units_Z     8
_cell_measurement_reflns_used     3771
_cell_measurement_theta_min     2.40
_cell_measurement_theta_max     22.42
_cell_measurement_temperature     293(2)
_exptl_crystal_description     block
_exptl_crystal_colour     yellow
_exptl_crystal_size_max     0.32
_exptl_crystal_size_mid     0.30
_exptl_crystal_size_min     0.26
_exptl_crystal_density_diffrn     1.355
_exptl_crystal_density_meas     ?
_exptl_crystal_density_method     'not measured'
_exptl_crystal_F_000     2064
_exptl_absorpt_coefficient_mu     0.097
_exptl_absorpt_correction_type     multi-scan
_exptl_absorpt_process_details     '(<i>SADABS</i>; Sheldrick, 1998)'
_exptl_absorpt_correction_T_min     0.9697
_exptl_absorpt_correction_T_max     0.9753
_exptl_special_details
;
;
_diffrn_ambient_temperature     293(2)
_diffrn_radiation_type     MoK\a
_diffrn_radiation_wavelength     0.71069
_diffrn_radiation_source     'fine-focus sealed tube'
_diffrn_radiation_monochromator     graphite
_diffrn_measurement_device_type     'Bruker APEXII CCD'
_diffrn_measurement_method     '\f and \w'
_diffrn_detector_area_resol_mean     ?
_diffrn_reflns_number     21827
_diffrn_reflns_av_R_equivalents     0.0591
_diffrn_reflns_av_sigmaI/netI     0.0476
_diffrn_reflns_theta_min     2.10
_diffrn_reflns_theta_max     25.50
_diffrn_reflns_theta_full     25.50
_diffrn_measured_fraction_theta_max     1.000
_diffrn_measured_fraction_theta_full     1.000
_diffrn_reflns_limit_h_min     -20
_diffrn_reflns_limit_h_max     19
_diffrn_reflns_limit_k_min     -18
_diffrn_reflns_limit_k_max     16
_diffrn_reflns_limit_l_min     -22
_diffrn_reflns_limit_l_max     21
_diffrn_standards_number     ?
_diffrn_standards_interval_count     ?
_diffrn_standards_interval_time     ?
_diffrn_standards_decay_%     ?
_refine_special_details
;
 Refinement of F^2^ against ALL reflections.  The weighted R-factor wR and
 goodness of fit S are based on F^2^, conventional R-factors R are based
 on F, with F set to zero for negative F^2^. The threshold expression of
 F^2^ > 2sigma(F^2^) is used only for calculating R-factors(gt) etc. and is
 not relevant to the choice of reflections for refinement.  R-factors based
 on F^2^ are statistically about twice as large as those based on F, and R-
 factors based on ALL data will be even larger.
;
_reflns_number_total     4522
_reflns_number_gt     2555
_reflns_threshold_expression     I>2\s(I)
_refine_ls_structure_factor_coef     Fsqd
_refine_ls_matrix_type     full
_refine_ls_R_factor_all     0.1018
_refine_ls_R_factor_gt     0.0440
_refine_ls_wR_factor_gt     0.0922
_refine_ls_wR_factor_ref     0.1282
_refine_ls_goodness_of_fit_ref     1.096
_refine_ls_restrained_S_all     1.096
_refine_ls_number_reflns     4522
_refine_ls_number_parameters     337
_refine_ls_number_restraints     0
_refine_ls_hydrogen_treatment     constr
_refine_ls_weighting_scheme     calc
_refine_ls_weighting_details
         'calc w=1/[\s^2^(Fo^2^)+(0.0375P)^2^+2.1727P] where P=(Fo^2^+2Fc^2^)/3'
_atom_sites_solution_hydrogens     geom
_atom_sites_solution_primary     direct
_atom_sites_solution_secondary     difmap
_refine_ls_shift/su_max     0.000
_refine_ls_shift/su_mean     0.000
_refine_diff_density_max     0.229
_refine_diff_density_min     -0.211
_refine_ls_extinction_method     'SHELXL97 (Sheldrick, 2008)'
_refine_ls_extinction_coef     0.00128(19)
_refine_ls_extinction_expression
                                  'Fc^*^=kFc[1+0.001xFc^2^\l^3^/sin(2\q)]^-1/4^'
loop_
    _atom_type_symbol
    _atom_type_description
    _atom_type_scat_dispersion_real
    _atom_type_scat_dispersion_imag
    _atom_type_scat_source
    'C' 'C' 0.0033 0.0016
                         'International Tables Vol C Tables 4.2.6.8 and 6.1.1.4'
    'H' 'H' 0.0000 0.0000
                         'International Tables Vol C Tables 4.2.6.8 and 6.1.1.4'
    'O' 'O' 0.0106 0.0060
                         'International Tables Vol C Tables 4.2.6.8 and 6.1.1.4'
_computing_data_collection     'APEX2 (Bruker, 2005)'
_computing_cell_refinement     'SAINT (Bruker, 2005)'
_computing_data_reduction     'SAINT (Bruker, 2005)'
_computing_structure_solution     'SHELXS97 (Sheldrick, 2008)'
_computing_structure_refinement     'SHELXL97 (Sheldrick, 2008)'
_computing_molecular_graphics     'SHELXTL (Sheldrick, 2008)'
_computing_publication_material     'SHELXTL (Sheldrick, 2008)'
loop_
    _atom_site_type_symbol
    _atom_site_label
    _atom_site_fract_x
    _atom_site_fract_y
    _atom_site_fract_z
    _atom_site_U_iso_or_equiv
    _atom_site_adp_type
    _atom_site_calc_flag
    _atom_site_refinement_flags
    _atom_site_occupancy
    _atom_site_symmetry_multiplicity
    _atom_site_disorder_assembly
    _atom_site_disorder_group
    C C1 0.10558(15) 0.4872(2) 0.51111(18) 0.0764(10) Uani d . 1 1 . .
    H H1A 0.1019 0.4253 0.5193 0.115 Uiso calc R 1 1 . .
    H H1B 0.0635 0.5054 0.4801 0.115 Uiso calc R 1 1 . .
    H H1C 0.1016 0.5176 0.5560 0.115 Uiso calc R 1 1 . .
    C C2 0.24659(15) 0.49232(17) 0.51718(14) 0.0418(6) Uani d . 1 1 . .
    C C3 0.24878(16) 0.45835(19) 0.58530(16) 0.0568(8) Uani d . 1 1 . .
    H H3 0.2023 0.4422 0.6080 0.068 Uiso calc R 1 1 . .
    C C4 0.32052(17) 0.44811(19) 0.62036(16) 0.0581(8) Uani d . 1 1 . .
    H H4 0.3221 0.4260 0.6668 0.070 Uiso calc R 1 1 . .
    C C5 0.31599(14) 0.51489(18) 0.48274(15) 0.0484(7) Uani d . 1 1 . .
    H H5 0.3145 0.5374 0.4365 0.058 Uiso calc R 1 1 . .
    C C6 0.38727(15) 0.50396(18) 0.51708(16) 0.0526(7) Uani d . 1 1 . .
    H H6 0.4339 0.5188 0.4939 0.063 Uiso calc R 1 1 . .
    C C7 0.38916(15) 0.47097(17) 0.58578(16) 0.0481(7) Uani d . 1 1 . .
    C C8 0.49774(15) 0.38500(17) 0.62627(14) 0.0428(6) Uani d . 1 1 . .
    C C9 0.47156(15) 0.31190(18) 0.59006(15) 0.0490(7) Uani d . 1 1 . .
    H H9 0.4278 0.3154 0.5602 0.059 Uiso calc R 1 1 . .
    C C10 0.51081(14) 0.23335(17) 0.59853(14) 0.0458(7) Uani d . 1 1 . .
    H H10 0.4924 0.1840 0.5747 0.055 Uiso calc R 1 1 . .
    C C11 0.56429(15) 0.37990(17) 0.66916(14) 0.0475(7) Uani d . 1 1 . .
    H H11 0.5822 0.4294 0.6931 0.057 Uiso calc R 1 1 . .
    C C12 0.60384(15) 0.30188(17) 0.67634(14) 0.0467(7) Uani d . 1 1 . .
    H H12 0.6489 0.2993 0.7046 0.056 Uiso calc R 1 1 . .
    C C13 0.57726(14) 0.22642(16) 0.64184(13) 0.0390(6) Uani d . 1 1 . .
    C C14 0.61543(14) 0.14103(16) 0.65403(13) 0.0405(6) Uani d . 1 1 . .
    C C15 0.56624(16) 0.06282(18) 0.66906(14) 0.0481(7) Uani d . 1 1 . .
    C C16 0.69217(15) 0.11614(16) 0.65787(13) 0.0410(6) Uani d . 1 1 . .
    C C17 0.69275(17) 0.02296(18) 0.68064(14) 0.0481(7) Uani d . 1 1 . .
    C C18 0.76504(14) 0.16345(16) 0.64095(13) 0.0396(6) Uani d . 1 1 . .
    C C19 0.76455(15) 0.23214(19) 0.59134(15) 0.0529(8) Uani d . 1 1 . .
    H H19 0.7175 0.2476 0.5693 0.063 Uiso calc R 1 1 . .
    C C20 0.83223(15) 0.27741(19) 0.57450(16) 0.0560(8) Uani d . 1 1 . .
    H H20 0.8305 0.3229 0.5415 0.067 Uiso calc R 1 1 . .
    C C21 0.83686(15) 0.14187(18) 0.67179(15) 0.0476(7) Uani d . 1 1 . .
    H H21 0.8391 0.0961 0.7045 0.057 Uiso calc R 1 1 . .
    C C22 0.90562(15) 0.18697(18) 0.65504(15) 0.0506(7) Uani d . 1 1 . .
    H H22 0.9531 0.1712 0.6763 0.061 Uiso calc R 1 1 . .
    C C23 0.90295(15) 0.25499(17) 0.60682(15) 0.0478(7) Uani d . 1 1 . .
    C C24 1.04147(15) 0.28383(19) 0.61559(16) 0.0504(7) Uani d . 1 1 . .
    C C25 1.08571(16) 0.2206(2) 0.58285(17) 0.0602(8) Uani d . 1 1 . .
    H H25 1.0652 0.1894 0.5444 0.072 Uiso calc R 1 1 . .
    C C26 1.16158(16) 0.20305(19) 0.60732(15) 0.0543(8) Uani d . 1 1 . .
    H H26 1.1917 0.1597 0.5855 0.065 Uiso calc R 1 1 . .
    C C27 1.07113(17) 0.33074(19) 0.67234(16) 0.0541(8) Uani d . 1 1 . .
    H H27 1.0408 0.3739 0.6940 0.065 Uiso calc R 1 1 . .
    C C28 1.14612(17) 0.31356(18) 0.69705(15) 0.0529(7) Uani d . 1 1 . .
    H H28 1.1660 0.3445 0.7359 0.063 Uiso calc R 1 1 . .
    C C29 1.19195(15) 0.25009(17) 0.66392(14) 0.0444(7) Uani d . 1 1 . .
    C C30 1.31494(17) 0.1746(2) 0.65874(17) 0.0721(10) Uani d . 1 1 . .
    H H30A 1.2911 0.1181 0.6644 0.108 Uiso calc R 1 1 . .
    H H30B 1.3657 0.1747 0.6814 0.108 Uiso calc R 1 1 . .
    H H30C 1.3209 0.1873 0.6087 0.108 Uiso calc R 1 1 . .
    O O1 0.17880(9) 0.50672(13) 0.47858(10) 0.0559(5) Uani d . 1 1 . .
    O O2 0.46165(10) 0.46629(12) 0.62226(11) 0.0620(6) Uani d . 1 1 . .
    O O3 0.49621(12) 0.05362(13) 0.66781(11) 0.0656(6) Uani d . 1 1 . .
    O O4 0.61543(11) -0.00682(12) 0.68610(10) 0.0557(5) Uani d . 1 1 . .
    O O5 0.74626(11) -0.02544(13) 0.69449(11) 0.0614(6) Uani d . 1 1 . .
    O O6 0.96703(10) 0.30546(13) 0.58722(12) 0.0648(6) Uani d . 1 1 . .
    O O7 1.26653(10) 0.23887(13) 0.69087(10) 0.0587(6) Uani d . 1 1 . .
loop_
    _atom_site_aniso_label
    _atom_site_aniso_U_11
    _atom_site_aniso_U_22
    _atom_site_aniso_U_33
    _atom_site_aniso_U_12
    _atom_site_aniso_U_13
    _atom_site_aniso_U_23
    C1 0.0346(16) 0.114(3) 0.080(2) -0.0093(18) 0.0067(16) 0.001(2)
    C2 0.0356(14) 0.0384(16) 0.0515(16) 0.0018(12) -0.0012(13) 0.0010(13)
    C3 0.0433(16) 0.0582(19) 0.069(2) -0.0005(14) 0.0059(16) 0.0187(16)
    C4 0.0567(19) 0.059(2) 0.0584(19) 0.0039(16) 0.0007(15) 0.0198(15)
    C5 0.0393(15) 0.0589(19) 0.0470(16) 0.0016(14) 0.0039(13) 0.0060(14)
    C6 0.0362(15) 0.0557(19) 0.066(2) 0.0027(14) 0.0097(14) 0.0023(15)
    C7 0.0404(16) 0.0405(16) 0.0632(19) 0.0102(13) -0.0078(14) 0.0023(14)
    C8 0.0369(15) 0.0401(16) 0.0512(17) 0.0034(12) -0.0015(12) 0.0054(13)
    C9 0.0358(15) 0.0537(18) 0.0577(18) 0.0045(14) -0.0107(13) 0.0022(15)
    C10 0.0396(15) 0.0450(16) 0.0527(17) -0.0006(13) -0.0060(13) -0.0030(13)
    C11 0.0464(16) 0.0408(17) 0.0553(18) -0.0025(13) -0.0113(14) -0.0016(14)
    C12 0.0374(15) 0.0470(17) 0.0556(18) 0.0026(13) -0.0096(13) 0.0040(14)
    C13 0.0328(14) 0.0410(16) 0.0432(15) 0.0012(12) -0.0005(11) 0.0023(12)
    C14 0.0388(15) 0.0393(15) 0.0434(15) 0.0033(12) -0.0017(12) 0.0024(12)
    C15 0.0427(17) 0.0508(18) 0.0508(17) 0.0025(15) -0.0017(14) 0.0040(14)
    C16 0.0408(15) 0.0381(15) 0.0441(15) 0.0039(12) -0.0017(12) 0.0053(12)
    C17 0.0487(17) 0.0472(18) 0.0485(17) 0.0045(15) 0.0018(14) 0.0064(14)
    C18 0.0380(15) 0.0381(15) 0.0428(15) 0.0075(12) 0.0009(12) 0.0026(12)
    C19 0.0378(16) 0.060(2) 0.0606(18) 0.0079(14) -0.0007(13) 0.0196(16)
    C20 0.0450(17) 0.0570(19) 0.0659(19) 0.0076(14) 0.0028(14) 0.0242(15)
    C21 0.0425(16) 0.0444(16) 0.0558(17) 0.0041(13) -0.0034(14) 0.0096(14)
    C22 0.0382(15) 0.0515(18) 0.0622(19) 0.0048(13) -0.0066(14) 0.0081(15)
    C23 0.0389(15) 0.0448(17) 0.0599(18) 0.0051(13) 0.0050(13) 0.0061(14)
    C24 0.0365(15) 0.0466(18) 0.068(2) -0.0019(14) 0.0012(14) 0.0120(16)
    C25 0.0524(18) 0.0584(19) 0.070(2) 0.0029(16) -0.0142(16) -0.0164(17)
    C26 0.0471(17) 0.0562(19) 0.0597(19) 0.0074(14) -0.0067(14) -0.0150(15)
    C27 0.0547(19) 0.0475(18) 0.0600(19) 0.0018(15) 0.0183(15) 0.0011(15)
    C28 0.0583(19) 0.0524(18) 0.0479(17) -0.0093(15) 0.0055(14) -0.0051(14)
    C29 0.0410(15) 0.0485(17) 0.0438(15) -0.0068(13) 0.0006(13) -0.0016(13)
    C30 0.0463(18) 0.100(3) 0.070(2) 0.0106(18) -0.0022(16) -0.007(2)
    O1 0.0332(10) 0.0699(14) 0.0645(13) -0.0002(10) -0.0018(9) 0.0077(10)
    O2 0.0480(12) 0.0471(12) 0.0908(16) 0.0059(9) -0.0257(11) 0.0052(11)
    O3 0.0442(12) 0.0672(14) 0.0855(15) -0.0093(11) -0.0017(11) 0.0142(12)
    O4 0.0503(12) 0.0458(12) 0.0710(14) 0.0002(10) 0.0047(10) 0.0139(10)
    O5 0.0563(12) 0.0495(12) 0.0785(14) 0.0119(10) 0.0023(11) 0.0183(11)
    O6 0.0409(11) 0.0603(13) 0.0933(16) -0.0012(10) 0.0009(11) 0.0254(12)
    O7 0.0444(12) 0.0734(14) 0.0583(12) -0.0048(10) -0.0091(9) -0.0092(11)
_geom_special_details
;
 All esds (except the esd in the dihedral angle between two l.s. planes)
 are estimated using the full covariance matrix.  The cell esds are taken
 into account individually in the estimation of esds in distances, angles
 and torsion angles; correlations between esds in cell parameters are only
 used when they are defined by crystal symmetry.  An approximate (isotropic)
 treatment of cell esds is used for estimating esds involving l.s. planes.
;
loop_
    _geom_bond_atom_site_label_1
    _geom_bond_atom_site_label_2
    _geom_bond_site_symmetry_2
    _geom_bond_distance
    _geom_bond_publ_flag
    C1 O1 . 1.416(3) ?
    C1 H1A . 0.9600 ?
    C1 H1B . 0.9600 ?
    C1 H1C . 0.9600 ?
    C2 C3 . 1.374(4) ?
    C2 O1 . 1.376(3) ?
    C2 C5 . 1.386(3) ?
    C3 C4 . 1.392(4) ?
    C3 H3 . 0.9300 ?
    C4 C7 . 1.377(4) ?
    C4 H4 . 0.9300 ?
    C5 C6 . 1.380(3) ?
    C5 H5 . 0.9300 ?
    C6 C7 . 1.378(4) ?
    C6 H6 . 0.9300 ?
    C7 O2 . 1.408(3) ?
    C8 C9 . 1.380(4) ?
    C8 C11 . 1.387(3) ?
    C8 O2 . 1.388(3) ?
    C9 C10 . 1.383(3) ?
    C9 H9 . 0.9300 ?
    C10 C13 . 1.392(3) ?
    C10 H10 . 0.9300 ?
    C11 C12 . 1.376(3) ?
    C11 H11 . 0.9300 ?
    C12 C13 . 1.396(4) ?
    C12 H12 . 0.9300 ?
    C13 C14 . 1.475(3) ?
    C14 C16 . 1.360(3) ?
    C14 C15 . 1.486(4) ?
    C15 O3 . 1.198(3) ?
    C15 O4 . 1.390(3) ?
    C16 C18 . 1.468(3) ?
    C16 C17 . 1.487(4) ?
    C17 O5 . 1.200(3) ?
    C17 O4 . 1.393(3) ?
    C18 C21 . 1.388(3) ?
    C18 C19 . 1.400(3) ?
    C19 C20 . 1.378(4) ?
    C19 H19 . 0.9300 ?
    C20 C23 . 1.387(4) ?
    C20 H20 . 0.9300 ?
    C21 C22 . 1.392(3) ?
    C21 H21 . 0.9300 ?
    C22 C23 . 1.376(4) ?
    C22 H22 . 0.9300 ?
    C23 O6 . 1.383(3) ?
    C24 C25 . 1.369(4) ?
    C24 C27 . 1.375(4) ?
    C24 O6 . 1.410(3) ?
    C25 C26 . 1.393(4) ?
    C25 H25 . 0.9300 ?
    C26 C29 . 1.378(4) ?
    C26 H26 . 0.9300 ?
    C27 C28 . 1.380(4) ?
    C27 H27 . 0.9300 ?
    C28 C29 . 1.389(4) ?
    C28 H28 . 0.9300 ?
    C29 O7 . 1.373(3) ?
    C30 O7 . 1.415(3) ?
    C30 H30A . 0.9600 ?
    C30 H30B . 0.9600 ?
    C30 H30C . 0.9600 ?
loop_
    _geom_angle_atom_site_label_1
    _geom_angle_atom_site_label_2
    _geom_angle_atom_site_label_3
    _geom_angle_site_symmetry_1
    _geom_angle_site_symmetry_3
    _geom_angle
    _geom_angle_publ_flag
    O1 C1 H1A . . 109.5 ?
    O1 C1 H1B . . 109.5 ?
    H1A C1 H1B . . 109.5 ?
    O1 C1 H1C . . 109.5 ?
    H1A C1 H1C . . 109.5 ?
    H1B C1 H1C . . 109.5 ?
    C3 C2 O1 . . 124.6(2) ?
    C3 C2 C5 . . 120.0(2) ?
    O1 C2 C5 . . 115.4(2) ?
    C2 C3 C4 . . 120.1(3) ?
    C2 C3 H3 . . 120.0 ?
    C4 C3 H3 . . 120.0 ?
    C7 C4 C3 . . 119.5(3) ?
    C7 C4 H4 . . 120.3 ?
    C3 C4 H4 . . 120.3 ?
    C6 C5 C2 . . 120.0(3) ?
    C6 C5 H5 . . 120.0 ?
    C2 C5 H5 . . 120.0 ?
    C7 C6 C5 . . 119.8(3) ?
    C7 C6 H6 . . 120.1 ?
    C5 C6 H6 . . 120.1 ?
    C4 C7 C6 . . 120.6(3) ?
    C4 C7 O2 . . 120.0(3) ?
    C6 C7 O2 . . 119.3(2) ?
    C9 C8 C11 . . 120.0(2) ?
    C9 C8 O2 . . 123.8(2) ?
    C11 C8 O2 . . 116.2(2) ?
    C8 C9 C10 . . 119.5(2) ?
    C8 C9 H9 . . 120.3 ?
    C10 C9 H9 . . 120.3 ?
    C9 C10 C13 . . 121.5(2) ?
    C9 C10 H10 . . 119.2 ?
    C13 C10 H10 . . 119.2 ?
    C12 C11 C8 . . 120.2(2) ?
    C12 C11 H11 . . 119.9 ?
    C8 C11 H11 . . 119.9 ?
    C11 C12 C13 . . 120.9(2) ?
    C11 C12 H12 . . 119.5 ?
    C13 C12 H12 . . 119.5 ?
    C10 C13 C12 . . 117.8(2) ?
    C10 C13 C14 . . 120.9(2) ?
    C12 C13 C14 . . 121.2(2) ?
    C16 C14 C13 . . 132.6(2) ?
    C16 C14 C15 . . 107.7(2) ?
    C13 C14 C15 . . 119.6(2) ?
    O3 C15 O4 . . 120.7(3) ?
    O3 C15 C14 . . 130.5(3) ?
    O4 C15 C14 . . 108.8(2) ?
    C14 C16 C18 . . 131.2(2) ?
    C14 C16 C17 . . 106.8(2) ?
    C18 C16 C17 . . 121.9(2) ?
    O5 C17 O4 . . 119.7(2) ?
    O5 C17 C16 . . 131.1(3) ?
    O4 C17 C16 . . 109.1(2) ?
    C21 C18 C19 . . 117.2(2) ?
    C21 C18 C16 . . 122.3(2) ?
    C19 C18 C16 . . 120.5(2) ?
    C20 C19 C18 . . 121.5(2) ?
    C20 C19 H19 . . 119.2 ?
    C18 C19 H19 . . 119.2 ?
    C19 C20 C23 . . 119.9(3) ?
    C19 C20 H20 . . 120.0 ?
    C23 C20 H20 . . 120.0 ?
    C18 C21 C22 . . 121.7(2) ?
    C18 C21 H21 . . 119.1 ?
    C22 C21 H21 . . 119.1 ?
    C23 C22 C21 . . 119.6(2) ?
    C23 C22 H22 . . 120.2 ?
    C21 C22 H22 . . 120.2 ?
    C22 C23 O6 . . 124.7(2) ?
    C22 C23 C20 . . 120.0(3) ?
    O6 C23 C20 . . 115.4(2) ?
    C25 C24 C27 . . 120.8(3) ?
    C25 C24 O6 . . 119.4(3) ?
    C27 C24 O6 . . 119.7(3) ?
    C24 C25 C26 . . 119.8(3) ?
    C24 C25 H25 . . 120.1 ?
    C26 C25 H25 . . 120.1 ?
    C29 C26 C25 . . 119.8(3) ?
    C29 C26 H26 . . 120.1 ?
    C25 C26 H26 . . 120.1 ?
    C24 C27 C28 . . 119.8(3) ?
    C24 C27 H27 . . 120.1 ?
    C28 C27 H27 . . 120.1 ?
    C27 C28 C29 . . 120.1(3) ?
    C27 C28 H28 . . 120.0 ?
    C29 C28 H28 . . 120.0 ?
    O7 C29 C26 . . 124.1(2) ?
    O7 C29 C28 . . 116.2(2) ?
    C26 C29 C28 . . 119.7(3) ?
    O7 C30 H30A . . 109.5 ?
    O7 C30 H30B . . 109.5 ?
    H30A C30 H30B . . 109.5 ?
    O7 C30 H30C . . 109.5 ?
    H30A C30 H30C . . 109.5 ?
    H30B C30 H30C . . 109.5 ?
    C2 O1 C1 . . 118.5(2) ?
    C8 O2 C7 . . 117.2(2) ?
    C15 O4 C17 . . 107.4(2) ?
    C23 O6 C24 . . 118.4(2) ?
    C29 O7 C30 . . 117.9(2) ?
