# Supplementary material for: 3,4-Bis[4-(4-meth­oxy­phen­oxy)phen­yl]-2,5-dihydro­furan-2,5-dione
Source: Acta Crystallogr Sect E Struct Rep Online. 2011 May 7;67(Pt 6):o1288. doi: 10.1107/S1600536811015509 (PMC3120473; doi:10.1107/S1600536811015509)
Supplement: Supplementary file 2 [file e-67-o1288-Isup2.hkl]

# 
# h,k,l, Fc-squared, Fo-squared, sigma(Fo-squared) and status flag 
# 
data_I
_shelx_title ' Pbcn in Pbcn' 
_shelx_refln_list_code          4 
_shelx_F_calc_maximum      501.04 
_exptl_crystal_F_000      2064.00 
_reflns_d_resolution_high  0.8255 
 
loop_ 
 _symmetry_equiv_pos_as_xyz 
 'x, y, z' 
 '-x+1/2, -y+1/2, z+1/2' 
 '-x, y, -z+1/2' 
 'x+1/2, -y+1/2, -z' 
 '-x, -y, -z' 
 'x-1/2, y-1/2, -z-1/2' 
 'x, -y, z-1/2' 
 '-x-1/2, y-1/2, z' 
 
_cell_length_a    16.9807 
_cell_length_b    15.2913 
_cell_length_c    18.6649 
_cell_angle_alpha  90.000 
_cell_angle_beta   90.000 
_cell_angle_gamma  90.000 
 
_shelx_F_squared_multiplier     1.000 
 
loop_ 
 _refln_index_h 
 _refln_index_k 
 _refln_index_l 
 _refln_F_squared_calc 
 _refln_F_squared_meas 
 _refln_F_squared_sigma 
 _refln_observed_status 
   2   0   0     2243.66     1999.69     50.42 o 
   4   0   0     1558.62     1677.84     48.66 o 
   6   0   0     2343.90     2361.41     95.61 o 
   8   0   0      125.36      108.75     24.41 o 
  10   0   0     1856.90     1903.29     68.86 o 
  12   0   0     9667.60     9173.06    270.76 o 
  14   0   0    14961.53    13703.73    346.24 o 
  16   0   0     1824.63     1717.26     78.51 o 
  18   0   0       19.86       24.68     34.40 o 
  20   0   0       86.88       71.01     51.04 o 
   3   1   0     3323.60     3392.70     69.39 o 
   5   1   0     1071.54      970.42     28.29 o 
   7   1   0       51.23       41.95      8.77 o 
   9   1   0     1607.12     1712.31     83.81 o 
  11   1   0      684.82      774.54     32.04 o 
  13   1   0        5.41       21.21     15.37 o 
  15   1   0      806.95      719.49     58.63 o 
  17   1   0      157.98      127.03     25.75 o 
  19   1   0       78.90       54.19     27.95 o 
   0   2   0     1976.44     1794.45     62.42 o 
   2   2   0    13786.48    12586.88    292.85 o 
   4   2   0       55.62       45.59      6.03 o 
   6   2   0       89.16       93.17     14.73 o 
   8   2   0     2982.39     2947.38     61.91 o 
  10   2   0     1009.40      974.12     35.85 o 
  12   2   0      345.81      413.79     31.16 o 
  14   2   0     2767.19     2548.27     65.89 o 
  16   2   0     6332.77     5769.86    122.74 o 
  18   2   0      238.37      157.56     31.89 o 
  20   2   0      144.54      194.34     47.08 o 
   1   3   0       25.12       10.14      5.46 o 
   3   3   0      274.95      288.58     18.64 o 
   5   3   0      830.70      905.13     23.12 o 
   7   3   0       81.40      113.66     20.50 o 
   9   3   0     4380.38     4517.43     89.83 o 
  11   3   0     1629.85     1562.01     48.87 o 
  13   3   0     3378.71     3118.32     73.28 o 
  15   3   0      290.62      316.92     35.69 o 
  17   3   0      268.39      241.63     34.11 o 
  19   3   0      111.53      106.52     40.80 o 
   0   4   0   240023.92   270109.59   6586.38 o 
   2   4   0    14488.43    13911.59    263.82 o 
   4   4   0      472.56      410.89     18.22 o 
   6   4   0    10172.49    10993.61    187.41 o 
   8   4   0     3021.13     3004.27     63.41 o 
  10   4   0      458.60      438.46     23.04 o 
  12   4   0      843.76      830.35     48.69 o 
  14   4   0     8264.41     7742.14    175.65 o 
  16   4   0       22.49      -26.05     26.22 o 
  18   4   0       89.39      137.67     41.03 o 
  20   4   0       10.91       11.19     37.56 o 
   1   5   0     5800.86     5179.87     90.86 o 
   3   5   0        5.98       10.37      8.05 o 
   5   5   0     6175.75     5944.21    105.86 o 
   7   5   0     1143.48     1245.21     32.80 o 
   9   5   0     1651.93     1823.03     45.77 o 
  11   5   0        2.55       -1.39     18.63 o 
  13   5   0      219.84      261.60     53.26 o 
  15   5   0      291.42      289.33     38.90 o 
  17   5   0      295.56      312.06     49.26 o 
  19   5   0       21.97       -0.39     35.99 o 
   0   6   0    37756.97    35946.28    821.33 o 
   2   6   0     2393.27     2219.16     45.51 o 
   4   6   0    10984.38    10433.69    207.90 o 
   6   6   0       49.29       74.72      8.98 o 
   8   6   0      715.77      782.54     62.01 o 
  10   6   0      210.15      334.12     47.37 o 
  12   6   0      527.54      609.33     43.52 o 
  14   6   0     5049.80     5207.83    130.77 o 
  16   6   0       18.67       25.17     57.70 o 
  18   6   0        0.72       43.01     58.81 o 
   1   7   0     1694.63     1725.74     39.05 o 
   3   7   0    14184.01    14521.41    282.42 o 
   5   7   0     4488.14     4702.86    106.22 o 
   7   7   0      240.61      305.41     30.54 o 
   9   7   0      717.30      746.87     35.56 o 
  11   7   0      601.37      630.69    116.53 o 
  13   7   0     1488.18     1457.90     77.71 o 
  15   7   0      106.81      133.03     44.54 o 
  17   7   0        1.41       43.36     40.44 o 
  19   7   0       23.75       58.81     43.94 o 
   0   8   0     5587.86     5667.22    146.40 o 
   2   8   0    11955.58    12341.88    209.63 o 
   4   8   0      277.56      255.08     24.10 o 
   6   8   0     1218.90     1110.09     54.89 o 
   8   8   0      439.64      461.40     42.84 o 
  10   8   0     2023.33     1980.41     64.55 o 
  12   8   0       69.32      124.82     34.04 o 
  14   8   0      636.61      610.38     86.56 o 
  16   8   0     1427.08     1212.70     77.60 o 
  18   8   0      127.91      151.76     47.97 o 
   1   9   0        4.10      -11.25      9.45 o 
   3   9   0     3156.04     3187.67     79.00 o 
   5   9   0      523.03      575.90     35.34 o 
   7   9   0      173.00      170.54     23.17 o 
   9   9   0       82.20       54.39     21.51 o 
  11   9   0       55.67       77.40     43.27 o 
  13   9   0     1028.96      996.72     97.67 o 
  15   9   0     1320.99     1379.83     98.79 o 
  17   9   0       25.38        0.65     64.35 o 
   0  10   0      477.85      462.81     31.27 o 
   2  10   0      786.14      742.33     33.17 o 
   4  10   0     2894.28     3010.01    100.90 o 
   6  10   0      236.76      290.91     35.53 o 
   8  10   0       25.46        3.82     20.02 o 
  10  10   0       10.65      -15.42     29.69 o 
  12  10   0      184.63      133.16     62.14 o 
  14  10   0      611.94      663.50     71.03 o 
  16  10   0      186.42      193.07     50.22 o 
   1  11   0      140.70      154.06     21.26 o 
   3  11   0     1359.82     1377.36     48.61 o 
   5  11   0        0.96      -22.90     15.27 o 
   7  11   0        6.67        8.31     27.43 o 
   9  11   0     1389.88     1327.29     74.56 o 
  11  11   0       97.88       86.55     57.70 o 
  13  11   0       77.47       57.70     59.92 o 
  15  11   0        2.81       60.35     43.85 o 
   0  12   0      172.55      255.22     48.82 o 
   2  12   0     2247.69     2301.95     83.19 o 
   4  12   0      334.43      382.78     32.35 o 
   6  12   0      787.02      879.44     43.42 o 
   8  12   0      130.34      173.77     40.80 o 
  10  12   0      258.47      199.74     68.80 o 
  12  12   0        0.53       19.97     51.04 o 
  14  12   0       20.98      -13.76     39.14 o 
   1  13   0     3732.10     3862.73    120.99 o 
   3  13   0      289.61      274.73     37.57 o 
   5  13   0      646.84      757.91     44.84 o 
   7  13   0        0.78        2.22     46.60 o 
   9  13   0        7.26      -17.75     51.04 o 
  11  13   0      313.74      155.35     71.02 o 
  13  13   0        1.32       46.75     45.42 o 
   0  14   0      267.38      228.59     55.48 o 
   2  14   0        0.03      -32.50     26.54 o 
   4  14   0     1304.87     1420.77     67.45 o 
   6  14   0        0.01       12.04     30.34 o 
   8  14   0        0.91      -22.19     51.04 o 
  10  14   0       97.34       97.64     66.58 o 
  12  14   0       19.87      -31.98     39.81 o 
   1  15   0        0.16      -20.10     28.11 o 
   3  15   0      112.31      166.44     57.70 o 
   5  15   0        0.91      -44.38     42.16 o 
   7  15   0       16.61       28.85     53.26 o 
   9  15   0       93.34      175.32     73.23 o 
  11  15   0      444.28      534.48     66.99 o 
   0  16   0      481.31      574.84     77.68 o 
   2  16   0       81.06      -23.27     44.38 o 
   4  16   0      127.08      199.73     64.36 o 
   6  16   0       80.58      106.52     57.70 o 
   8  16   0        0.21      -64.35     46.60 o 
  10  16   0      320.45      246.34     79.90 o 
   1  17   0      299.59      313.54     49.26 o 
   3  17   0      103.71       13.32     53.26 o 
   5  17   0        6.20       64.35     57.70 o 
   7  17   0        4.54      -35.51     53.26 o 
   0  18   0       22.55      -55.48     42.16 o 
   2  18   0       17.87      -63.25     42.16 o 
   4  18   0      165.35      137.59     68.80 o 
   1   1   1      124.08      127.90      6.93 o 
   2   1   1      993.64      942.18     15.97 o 
   3   1   1     8585.36     8246.47     96.90 o 
   4   1   1     3662.29     3439.32     44.15 o 
   5   1   1     1421.66     1360.87     21.72 o 
   6   1   1     1587.59     1561.18     25.30 o 
   7   1   1       18.39       11.91      5.60 o 
   8   1   1      878.15      902.21     19.78 o 
   9   1   1     4642.49     4752.98     69.92 o 
  10   1   1     2631.25     2677.16     46.06 o 
  11   1   1      465.42      468.54     19.19 o 
  12   1   1       91.69      110.75     12.68 o 
  13   1   1       51.15       47.07     13.31 o 
  14   1   1     1252.54     1161.47     30.35 o 
  15   1   1     1126.85     1108.40     30.83 o 
  16   1   1      947.40      845.24     28.52 o 
  17   1   1      629.71      578.05     27.57 o 
  18   1   1        0.24      -23.85     15.90 o 
  19   1   1        6.05      -13.83     18.53 o 
  20   1   1      171.95      169.75     28.28 o 
   0   2   1      553.26      518.04     27.77 o 
   1   2   1     6577.90     6110.47     91.28 o 
   2   2   1    16983.77    15763.91    295.52 o 
   3   2   1      201.83      192.56      6.86 o 
   4   2   1      657.00      659.66     14.89 o 
   5   2   1     2058.24     1936.02     30.13 o 
   6   2   1      942.49      986.18     21.36 o 
   7   2   1      992.02     1099.25     24.07 o 
   8   2   1       33.43       15.89      8.18 o 
   9   2   1      318.58      323.63     23.45 o 
  10   2   1     2069.22     1970.54     34.94 o 
  11   2   1       29.06       39.60      9.48 o 
  12   2   1      302.62      301.27     22.75 o 
  13   2   1       16.91       35.91     12.87 o 
  14   2   1        4.98       17.83     14.05 o 
  15   2   1       55.11       18.45     14.87 o 
  16   2   1       38.63       63.17     16.29 o 
  17   2   1       23.38       28.61     18.71 o 
  18   2   1       14.12        3.00     18.69 o 
  19   2   1        2.47      -28.41     18.94 o 
  20   2   1        2.54       27.22     23.03 o 
   1   3   1    40203.57    38946.11    571.85 o 
   2   3   1        9.81       14.34      4.16 o 
   3   3   1       42.16       28.63      5.09 o 
   4   3   1      261.55      296.12      9.30 o 
   5   3   1     2672.37     2669.26     38.01 o 
   6   3   1       32.87       17.31      5.38 o 
   7   3   1       68.64       81.34      9.75 o 
   8   3   1     1346.38     1330.00     26.37 o 
   9   3   1      985.21      978.24     22.94 o 
  10   3   1      118.97      114.92     11.14 o 
  11   3   1     1631.03     1622.22     31.61 o 
  12   3   1      153.85      133.75     12.95 o 
  13   3   1      625.40      613.05     24.83 o 
  14   3   1        3.88       -7.10     14.21 o 
  15   3   1      415.54      370.76     24.15 o 
  16   3   1      232.42      247.55     24.61 o 
  17   3   1       16.41       -2.12     17.48 o 
  18   3   1       11.22        6.49     21.25 o 
  19   3   1       66.05       38.56     22.75 o 
  20   3   1       24.13       65.87     28.56 o 
   0   4   1     3274.09     3164.64     57.31 o 
   1   4   1     6235.97     5595.40     72.69 o 
   2   4   1    26608.47    25806.87    315.27 o 
   3   4   1      171.63      185.48      8.99 o 
   4   4   1      111.38       97.76     11.38 o 
   5   4   1      881.16      967.43     24.16 o 
   6   4   1     4211.25     4545.48     59.74 o 
   7   4   1     1177.47     1255.09     26.40 o 
   8   4   1      329.01      351.36     13.51 o 
   9   4   1       36.58       27.95      8.62 o 
  10   4   1       83.46       69.60     10.68 o 
  11   4   1        3.54       -6.56      8.99 o 
  12   4   1      644.75      617.22     24.55 o 
  13   4   1      185.86      226.71     19.95 o 
  14   4   1      866.87      831.08     33.36 o 
  15   4   1      329.32      304.63     32.12 o 
  16   4   1       17.90      -26.02     17.35 o 
  17   4   1       92.52       44.40     22.65 o 
  18   4   1        0.07        0.92     20.58 o 
  19   4   1       16.84      -31.34     24.26 o 
  20   4   1       10.89      -19.42     26.63 o 
   1   5   1     8431.88     8042.21    103.52 o 
   2   5   1      225.71      240.41      9.51 o 
   3   5   1     2470.35     2482.98     37.54 o 
   4   5   1        0.19        2.12      4.96 o 
   5   5   1     1916.36     1839.68     30.98 o 
   6   5   1      964.14     1112.47     20.50 o 
   7   5   1        6.64       -8.73      5.82 o 
   8   5   1       21.00       18.88      7.99 o 
   9   5   1      182.55      200.51     12.86 o 
  10   5   1      314.88      344.40     18.25 o 
  11   5   1       70.44       40.77     14.48 o 
  12   5   1       12.42       10.22     13.81 o 
  13   5   1     2048.11     1960.22     50.04 o 
  14   5   1       10.32       13.99     18.87 o 
  15   5   1        0.32      -29.18     19.50 o 
  16   5   1      472.85      425.94     33.90 o 
  17   5   1       32.80        4.94     22.27 o 
  18   5   1        2.30      -33.13     23.17 o 
  19   5   1        1.39       20.63     26.99 o 
   0   6   1     5382.47     5358.32     95.80 o 
   1   6   1      257.92      257.37      9.73 o 
   2   6   1     5694.37     5550.53     75.23 o 
   3   6   1      241.76      288.42     12.17 o 
   4   6   1     1613.76     1697.81     29.57 o 
   5   6   1     8220.08     8818.03    139.96 o 
   6   6   1        4.95        2.13      6.75 o 
   7   6   1      560.42      591.87     17.43 o 
   8   6   1      298.01      293.10     16.87 o 
   9   6   1      590.00      651.54     25.16 o 
  10   6   1     1723.99     1771.28     43.27 o 
  11   6   1        0.85      -19.73     13.16 o 
  12   6   1     1729.71     1626.68     46.51 o 
  13   6   1      195.85      215.59     23.09 o 
  14   6   1     4682.86     4772.92    132.82 o 
  15   6   1       57.31       53.84     24.73 o 
  16   6   1      270.11      285.04     30.44 o 
  17   6   1       62.65       70.22     28.53 o 
  18   6   1       54.10       17.18     26.46 o 
  19   6   1       50.80       96.04     31.35 o 
   1   7   1       10.73       16.61      6.02 o 
   2   7   1     1317.68     1346.41     25.71 o 
   3   7   1       67.62       99.18     13.94 o 
   4   7   1     1549.82     1555.99     28.91 o 
   5   7   1      600.19      620.87     18.61 o 
   6   7   1     3187.42     3309.75     74.34 o 
   7   7   1      248.08      292.42     17.30 o 
   8   7   1     1366.05     1507.90     41.32 o 
   9   7   1      146.85      164.48     23.82 o 
  10   7   1      338.60      420.31     23.57 o 
  11   7   1      870.45      959.95     33.45 o 
  12   7   1      924.96      890.73     34.17 o 
  13   7   1     2417.81     2531.95     64.38 o 
  14   7   1       35.06      116.69     27.26 o 
  15   7   1       18.82        3.85     24.17 o 
  16   7   1       24.47       24.68     31.98 o 
  17   7   1       19.17       60.09     28.78 o 
  18   7   1        3.78        9.90     27.21 o 
  19   7   1       17.28        8.41     29.11 o 
   0   8   1     1795.09     1646.42     39.70 o 
   1   8   1     2112.55     2196.00     37.03 o 
   2   8   1      414.44      381.04     14.33 o 
   3   8   1     1050.84     1055.01     23.24 o 
   4   8   1      486.26      480.25     15.46 o 
   5   8   1       16.82       30.85      9.88 o 
   6   8   1     3707.92     3814.75     84.23 o 
   7   8   1      539.88      625.21     22.67 o 
   8   8   1      121.13      137.35     16.59 o 
   9   8   1      230.93      208.27     19.43 o 
  10   8   1      515.47      442.93     48.38 o 
  11   8   1       21.93       -3.05     16.90 o 
  12   8   1      223.89      238.88     25.82 o 
  13   8   1      196.58      124.34     31.30 o 
  14   8   1        0.28        0.15     23.05 o 
  15   8   1       10.04       18.88     32.44 o 
  16   8   1       20.25       10.71     29.23 o 
  17   8   1      245.09      285.73     41.64 o 
  18   8   1      157.43      175.62     35.70 o 
   1   9   1     1627.37     1611.32     30.88 o 
   2   9   1      116.61      152.38     11.93 o 
   3   9   1      312.07      332.57     17.94 o 
   4   9   1        0.12       -8.97      9.10 o 
   5   9   1      129.10      132.60     14.09 o 
   6   9   1      847.28      839.22     34.49 o 
   7   9   1       11.73       22.99     13.85 o 
   8   9   1       42.98       38.05     15.17 o 
   9   9   1        2.34       -4.70     14.75 o 
  10   9   1       12.90      -22.81     18.92 o 
  11   9   1      200.38      177.02     27.75 o 
  12   9   1      504.35      471.63     33.60 o 
  13   9   1        4.54      -11.00     28.59 o 
  14   9   1      146.32      154.90     36.71 o 
  15   9   1       31.86       52.67     32.15 o 
  16   9   1      257.48      277.84     36.59 o 
  17   9   1       11.55       53.46     30.08 o 
   0  10   1      316.36      277.69     23.33 o 
   1  10   1       45.19       37.80     10.74 o 
   2  10   1      284.00      336.22     17.80 o 
   3  10   1        9.48       19.56     10.80 o 
   4  10   1      482.16      536.01     21.74 o 
   5  10   1      342.16      347.83     22.92 o 
   6  10   1      392.09      388.83     23.20 o 
   7  10   1        1.41      -20.15     13.72 o 
   8  10   1      380.41      419.18     25.72 o 
   9  10   1      657.54      641.65     41.97 o 
  10  10   1      288.67      264.19     29.35 o 
  11  10   1      615.51      656.16     49.98 o 
  12  10   1        4.27      -22.35     24.32 o 
  13  10   1        0.57        7.80     28.97 o 
  14  10   1      280.32      308.21     43.53 o 
  15  10   1       76.26       99.11     34.55 o 
  16  10   1       31.65       79.45     31.20 o 
  17  10   1        2.16       18.48     28.76 o 
   1  11   1      207.79      200.33     17.91 o 
   2  11   1      173.55      257.18     19.70 o 
   3  11   1      175.35      234.37     19.72 o 
   4  11   1      741.97      754.41     28.81 o 
   5  11   1       98.57       63.05     16.07 o 
   6  11   1        2.23        6.68     14.37 o 
   7  11   1      496.10      494.18     39.72 o 
   8  11   1      385.35      379.61     38.27 o 
   9  11   1       19.06       26.85     22.28 o 
  10  11   1      170.83      135.69     27.93 o 
  11  11   1      250.07      224.88     47.41 o 
  12  11   1       26.04      -11.79     28.72 o 
  13  11   1      160.99      215.01     39.29 o 
  14  11   1       36.66       84.38     36.20 o 
  15  11   1       39.77        8.68     32.34 o 
  16  11   1       59.30       37.68     29.80 o 
   0  12   1     6689.52     6619.61    179.27 o 
   1  12   1      189.99      272.95     25.20 o 
   2  12   1      686.73      648.42     27.34 o 
   3  12   1        6.82      -10.89     14.55 o 
   4  12   1      375.27      389.95     25.90 o 
   5  12   1        3.46       -3.85     18.58 o 
   6  12   1      536.17      510.77     28.94 o 
   7  12   1      155.82      157.49     31.48 o 
   8  12   1     1787.93     1962.23     72.92 o 
   9  12   1       10.19      -19.64     27.62 o 
  10  12   1      248.61      262.12     33.53 o 
  11  12   1       86.22       84.47     29.20 o 
  12  12   1      127.90       73.23     33.12 o 
  13  12   1        7.01       -6.89     29.84 o 
  14  12   1       19.84      -11.39     30.40 o 
  15  12   1       63.58       57.01     31.21 o 
   1  13   1      487.69      594.10     34.09 o 
   2  13   1      261.88      248.61     26.31 o 
   3  13   1        0.03      -26.24     17.49 o 
   4  13   1      832.76      819.93     33.04 o 
   5  13   1      582.86      581.68     30.96 o 
   6  13   1       32.60        1.79     20.86 o 
   7  13   1      119.30      101.27     31.21 o 
   8  13   1      169.67      151.77     34.96 o 
   9  13   1      329.16      302.95     35.54 o 
  10  13   1      100.54      114.36     31.04 o 
  11  13   1       30.52      -10.06     30.94 o 
  12  13   1        2.35      -16.96     30.10 o 
  13  13   1       34.16       21.75     33.72 o 
  14  13   1       34.47        8.88     34.59 o 
   0  14   1      178.78      182.77     37.56 o 
   1  14   1       13.46      -20.85     19.03 o 
   2  14   1        7.64      -32.78     21.85 o 
   3  14   1       19.74       -0.74     20.67 o 
   4  14   1      184.93      260.57     27.87 o 
   5  14   1      466.42      514.51     41.61 o 
   6  14   1        0.66      -30.76     20.51 o 
   7  14   1      112.44       51.06     24.87 o 
   8  14   1        0.18      -35.55     23.70 o 
   9  14   1      253.80      284.60     41.69 o 
  10  14   1       11.59      -42.56     31.02 o 
  11  14   1        5.04       32.59     34.24 o 
  12  14   1        0.83      -21.30     50.53 o 
  13  14   1        4.31       29.87     32.87 o 
   1  15   1      177.16      171.80     26.23 o 
   2  15   1      105.92      106.18     28.19 o 
   3  15   1      109.98      110.00     24.87 o 
   4  15   1      259.22      283.73     35.26 o 
   5  15   1      321.40      315.77     37.29 o 
   6  15   1       24.12       37.88     48.61 o 
   7  15   1       38.74       -8.07     36.65 o 
   8  15   1       12.16       20.14     41.38 o 
   9  15   1       34.03       14.12     31.87 o 
  10  15   1       34.48       30.19     33.15 o 
  11  15   1        0.03      -49.76     33.17 o 
  12  15   1      106.17      110.88     45.53 o 
   0  16   1       35.52       14.24     33.71 o 
   1  16   1      148.06      122.00     27.71 o 
   2  16   1       25.29      -19.04     26.98 o 
   3  16   1        3.10      -11.05     25.91 o 
   4  16   1      217.13      331.07     39.96 o 
   5  16   1       18.09       45.69     39.81 o 
   6  16   1      121.92      123.17     42.37 o 
   7  16   1       66.03       -7.00     40.71 o 
   8  16   1      146.00      165.69     96.54 o 
   9  16   1        0.81        4.98     41.38 o 
  10  16   1       25.15       63.25     47.07 o 
   1  17   1       22.73        5.79     29.24 o 
   2  17   1        1.17      -37.67     25.11 o 
   3  17   1       17.48       -8.33     28.53 o 
   4  17   1      380.79      472.01     58.07 o 
   5  17   1        3.13      -34.42     38.23 o 
   6  17   1        5.45      -32.02     39.99 o 
   7  17   1       81.60      119.98     46.76 o 
   8  17   1        1.27      -41.31     40.44 o 
   0  18   1        3.20      -53.26     46.60 o 
   1  18   1        2.34      -50.56     33.71 o 
   2  18   1        3.62      -41.13     27.42 o 
   3  18   1        2.53        1.27     38.42 o 
   4  18   1       51.70       38.75     48.82 o 
   0   0   2       59.77      235.27     13.32 o 
   1   0   2     6655.15     6696.27    209.72 o 
   2   0   2      402.46      376.01     17.44 o 
   3   0   2     4606.73     4273.22     74.46 o 
   4   0   2       24.38       41.89      6.03 o 
   5   0   2       19.66       12.89     10.57 o 
   6   0   2     1290.01     1244.03     30.70 o 
   7   0   2    14619.62    15218.50    255.43 o 
   8   0   2      197.07      228.18     16.29 o 
   9   0   2     2544.49     2600.35     58.73 o 
  10   0   2      252.67      247.68     19.82 o 
  11   0   2       37.38       19.28     13.01 o 
  12   0   2       16.13       25.29     14.36 o 
  13   0   2      236.60      251.41     27.69 o 
  14   0   2     3608.63     3460.27    101.51 o 
  15   0   2       14.55       40.15     21.37 o 
  16   0   2      142.55      100.11     26.32 o 
  17   0   2        2.24      -10.51     20.96 o 
  18   0   2        0.12      -30.62     20.41 o 
  19   0   2      269.47      206.45     32.37 o 
  20   0   2       55.26       71.51     38.23 o 
   1   1   2     7390.12     6835.48    112.38 o 
   2   1   2    20540.67    20707.49    323.66 o 
   3   1   2      581.23      517.30     13.46 o 
   4   1   2       96.21      134.84     10.17 o 
   5   1   2       10.85       15.89      4.26 o 
   6   1   2      592.50      558.07     13.24 o 
   7   1   2       78.24       88.50      7.79 o 
   8   1   2      613.18      681.50     17.18 o 
   9   1   2     2306.89     2477.57     42.77 o 
  10   1   2      550.03      574.13     17.83 o 
  11   1   2        0.43        1.12      8.36 o 
  12   1   2     2741.94     2626.02     48.10 o 
  13   1   2      342.68      333.89     26.96 o 
  14   1   2      817.49      763.86     26.71 o 
  15   1   2      705.65      664.87     28.60 o 
  16   1   2      174.35      114.27     19.20 o 
  17   1   2       55.47       33.24     16.15 o 
  18   1   2        6.61      -20.83     16.11 o 
  19   1   2        5.54      -18.14     19.77 o 
  20   1   2        1.51       15.36     22.65 o 
   0   2   2    21188.68    19599.67    563.18 o 
   1   2   2       69.84       81.64      4.96 o 
   2   2   2    19871.55    19458.81    282.84 o 
   3   2   2     6941.66     7015.79     97.75 o 
   4   2   2     9194.51     9314.33    110.68 o 
   5   2   2     3433.52     3659.59     51.88 o 
   6   2   2     1105.72     1183.25     21.20 o 
   7   2   2     4131.68     4340.21     58.66 o 
   8   2   2      211.18      214.87     11.80 o 
   9   2   2     1571.23     1633.10     29.96 o 
  10   2   2      314.59      270.94     15.54 o 
  11   2   2      667.05      671.44     21.43 o 
  12   2   2      136.85      138.43     14.65 o 
  13   2   2     2115.34     2051.36     39.63 o 
  14   2   2     1546.34     1438.47     43.69 o 
  15   2   2      169.76      154.43     19.74 o 
  16   2   2      181.17      162.27     21.96 o 
  17   2   2      375.10      347.43     26.59 o 
  18   2   2       10.01       18.26     20.18 o 
  19   2   2       10.51        0.99     21.90 o 
  20   2   2        7.52       20.16     23.73 o 
   1   3   2     2319.91     2175.28     30.74 o 
   2   3   2    27816.94    26243.50    319.32 o 
   3   3   2      227.39      257.16     17.44 o 
   4   3   2       41.16       31.90      4.22 o 
   5   3   2      272.67      241.87     10.59 o 
   6   3   2       25.14       27.27      5.48 o 
   7   3   2      449.30      474.27     13.53 o 
   8   3   2     2204.00     2225.84     38.49 o 
   9   3   2     1404.31     1425.69     29.76 o 
  10   3   2       71.37       49.00     10.36 o 
  11   3   2        0.16        2.09      8.87 o 
  12   3   2      167.72      196.16     14.59 o 
  13   3   2      464.64      460.35     23.59 o 
  14   3   2      137.37      139.12     21.57 o 
  15   3   2        0.29      -24.84     16.56 o 
  16   3   2     1140.61     1047.16     39.46 o 
  17   3   2       48.31       35.36     21.86 o 
  18   3   2       16.79       24.97     21.58 o 
  19   3   2      152.87      173.58     27.68 o 
  20   3   2       41.44       50.70     24.98 o 
   0   4   2    45545.55    41724.27    669.19 o 
   1   4   2     2108.56     2057.31     30.59 o 
   2   4   2       21.29       28.28      4.74 o 
   3   4   2        0.95       -6.18      4.76 o 
   4   4   2     4730.71     4708.62     64.13 o 
   5   4   2      463.21      467.61     13.64 o 
   6   4   2      932.23      890.24     19.58 o 
   7   4   2      744.13      790.35     19.44 o 
   8   4   2     1894.76     1902.49     34.90 o 
   9   4   2      397.18      434.05     15.61 o 
  10   4   2      164.58      155.71     11.79 o 
  11   4   2       10.23       18.32      9.66 o 
  12   4   2      630.28      680.82     25.21 o 
  13   4   2      277.16      306.25     20.60 o 
  14   4   2     1309.78     1222.64     45.24 o 
  15   4   2      536.61      404.84     47.16 o 
  16   4   2       51.15      -13.12     23.04 o 
  17   4   2      202.84      218.46     31.71 o 
  18   4   2      108.23       94.13     24.86 o 
  19   4   2       54.55       64.16     24.50 o 
  20   4   2        3.95       51.11     26.52 o 
   1   5   2      756.42      685.67     13.53 o 
   2   5   2     3578.99     3491.04     49.22 o 
   3   5   2     1536.90     1407.85     24.45 o 
   4   5   2     3055.51     3199.61     51.74 o 
   5   5   2     1248.15     1346.68     29.42 o 
   6   5   2      389.48      405.66     15.68 o 
   7   5   2       17.55       -1.42      6.27 o 
   8   5   2     3770.27     3840.29     62.50 o 
   9   5   2      156.19      195.45     15.20 o 
  10   5   2       23.71       38.68     10.67 o 
  11   5   2      338.34      343.85     21.76 o 
  12   5   2      325.55      328.75     24.77 o 
  13   5   2       13.88       32.11     16.44 o 
  14   5   2      144.01      129.77     24.93 o 
  15   5   2      267.43      212.20     30.89 o 
  16   5   2       45.01       36.24     24.50 o 
  17   5   2       12.35      -27.20     22.73 o 
  18   5   2        0.00       -3.95     21.27 o 
  19   5   2       21.22        1.48     26.75 o 
   0   6   2     3040.10     2636.67     52.18 o 
   1   6   2     2020.35     1990.77     29.40 o 
   2   6   2      276.07      268.50     10.94 o 
   3   6   2     5557.98     5677.12     91.71 o 
   4   6   2     1550.18     1592.86     30.29 o 
   5   6   2      270.02      321.13     13.85 o 
   6   6   2      110.11      138.82     10.75 o 
   7   6   2      502.84      544.35     17.21 o 
   8   6   2      474.32      475.90     19.62 o 
   9   6   2      214.90      259.17     15.52 o 
  10   6   2      112.46      132.60     15.80 o 
  11   6   2      425.74      436.07     23.12 o 
  12   6   2       31.57       66.29     16.64 o 
  13   6   2       48.85      117.29     22.19 o 
  14   6   2      531.03      810.42     40.85 o 
  15   6   2      509.36      463.24     40.55 o 
  16   6   2      197.71      180.82     29.58 o 
  17   6   2       59.46       36.16     25.46 o 
  18   6   2        0.04       -4.55     33.34 o 
  19   6   2       21.00       25.86     30.37 o 
   1   7   2      226.32      224.85     10.10 o 
   2   7   2      392.11      367.33     14.02 o 
   3   7   2      288.67      309.47     13.93 o 
   4   7   2      130.56      179.32     11.39 o 
   5   7   2     1138.82     1122.11     28.20 o 
   6   7   2     2219.57     2374.03     47.07 o 
   7   7   2      253.05      275.62     22.46 o 
   8   7   2     1361.23     1441.21     34.44 o 
   9   7   2      699.90      712.21     24.79 o 
  10   7   2     3991.89     4026.37     71.92 o 
  11   7   2        1.61       -2.94     16.72 o 
  12   7   2      887.07      828.23     35.66 o 
  13   7   2     1687.86     1771.19     56.25 o 
  14   7   2      871.89      876.18     41.03 o 
  15   7   2       10.92       24.42     23.92 o 
  16   7   2      355.73      341.54     35.27 o 
  17   7   2        9.33      -10.97     29.56 o 
  18   7   2       58.36       66.89     30.26 o 
   0   8   2     1910.67     1761.89     41.53 o 
   1   8   2     6078.33     5889.92     85.09 o 
   2   8   2        6.80        1.02      7.32 o 
   3   8   2      343.75      396.48     16.27 o 
   4   8   2     1132.30     1182.37     26.81 o 
   5   8   2     1676.19     1684.10     38.94 o 
   6   8   2       16.38       10.82     19.86 o 
   7   8   2     1232.59     1270.62     41.66 o 
   8   8   2        6.50       -0.04     11.66 o 
   9   8   2        6.24      -18.06     12.04 o 
  10   8   2      405.43      446.49     29.09 o 
  11   8   2       50.90       26.68     18.48 o 
  12   8   2      675.50      540.41     40.07 o 
  13   8   2      149.33      141.09     31.42 o 
  14   8   2       36.78       85.79     24.22 o 
  15   8   2       54.35       70.36     26.76 o 
  16   8   2       28.40      -10.24     54.20 o 
  17   8   2      129.43      145.73     38.44 o 
  18   8   2       56.99       81.79     32.15 o 
   1   9   2      515.69      469.89     15.00 o 
   2   9   2     2790.73     2909.58     47.21 o 
   3   9   2      433.48      429.02     17.56 o 
   4   9   2      428.80      431.80     20.48 o 
   5   9   2      635.35      633.38     23.81 o 
   6   9   2      575.00      669.22     41.59 o 
   7   9   2       92.61       82.24     14.06 o 
   8   9   2      509.18      469.22     26.69 o 
   9   9   2      859.71      870.77     34.02 o 
  10   9   2      366.54      377.82     28.90 o 
  11   9   2      107.44       81.95     22.80 o 
  12   9   2      501.18      433.42     52.44 o 
  13   9   2      152.90      131.00     26.52 o 
  14   9   2      349.03      379.60     33.15 o 
  15   9   2       41.06       98.44     36.24 o 
  16   9   2      277.01      351.07     46.97 o 
  17   9   2        3.47      -27.62     31.54 o 
   0  10   2     3128.22     2992.84     64.09 o 
   1  10   2      350.98      397.21     17.40 o 
   2  10   2       97.27      109.66     13.20 o 
   3  10   2       48.16       63.84     12.52 o 
   4  10   2      721.89      695.69     26.26 o 
   5  10   2       52.07       66.13     14.28 o 
   6  10   2      156.71      133.69     18.11 o 
   7  10   2      248.02      273.67     27.10 o 
   8  10   2      111.75       83.98     25.78 o 
   9  10   2      313.06      287.03     25.90 o 
  10  10   2       24.98      -26.10     17.40 o 
  11  10   2      420.57      399.08     30.61 o 
  12  10   2      129.89      145.41     25.80 o 
  13  10   2        6.71       13.82     25.47 o 
  14  10   2      160.13      227.83     35.64 o 
  15  10   2      356.90      402.69     48.00 o 
  16  10   2       70.31       70.71     34.28 o 
  17  10   2      107.97      183.37     41.36 o 
   1  11   2        9.23       -0.89     12.38 o 
   2  11   2     1714.98     1739.74     38.64 o 
   3  11   2       98.40      108.94     15.15 o 
   4  11   2      146.87      123.74     15.27 o 
   5  11   2      106.94       84.84     15.19 o 
   6  11   2      126.19      122.74     17.86 o 
   7  11   2      380.88      426.70     45.01 o 
   8  11   2      589.87      529.85     29.99 o 
   9  11   2      177.27      182.83     25.10 o 
  10  11   2      572.91      573.89     34.35 o 
  11  11   2       15.01       -5.74     21.32 o 
  12  11   2      100.35       46.29     28.12 o 
  13  11   2       55.11       70.49     41.47 o 
  14  11   2        7.73        3.06     37.98 o 
  15  11   2       49.07       28.90     32.94 o 
  16  11   2       77.48      125.95     39.59 o 
   0  12   2      136.76      183.04     42.17 o 
   1  12   2       26.83       41.37     17.61 o 
   2  12   2       25.29       30.51     15.99 o 
   3  12   2       71.30       74.12     15.54 o 
   4  12   2        0.61      -18.35     12.24 o 
   5  12   2       58.67       29.75     15.69 o 
   6  12   2        7.73      -12.73     16.38 o 
   7  12   2       90.33      114.57     26.06 o 
   8  12   2        2.92      -27.95     18.63 o 
   9  12   2      709.69      658.49     56.49 o 
  10  12   2       75.59       75.03     23.15 o 
  11  12   2       14.47       17.29     25.87 o 
  12  12   2       54.56       22.44     27.63 o 
  13  12   2      151.46      185.97     34.50 o 
  14  12   2       44.71       82.00     37.11 o 
  15  12   2        1.38       -2.82     32.97 o 
   1  13   2       71.44       80.51     21.04 o 
   2  13   2      177.70      145.21     22.93 o 
   3  13   2       75.74       30.26     19.61 o 
   4  13   2      467.51      444.96     50.93 o 
   5  13   2      920.33      825.76     45.51 o 
   6  13   2     1677.04     1698.47     49.40 o 
   7  13   2      183.66      178.48     28.76 o 
   8  13   2      693.39      704.22     45.37 o 
   9  13   2      202.38      191.44     31.34 o 
  10  13   2      608.31      591.33     43.70 o 
  11  13   2       20.68       17.87     27.42 o 
  12  13   2       10.47       32.49     29.65 o 
  13  13   2       15.34      -35.22     30.85 o 
  14  13   2        0.00        9.35     33.52 o 
   0  14   2      512.72      626.41    112.09 o 
   1  14   2      300.62      310.61     28.76 o 
   2  14   2      451.88      461.80     33.69 o 
   3  14   2      149.54       90.94     27.66 o 
   4  14   2       85.87       88.92     26.36 o 
   5  14   2      110.55      186.66     31.57 o 
   6  14   2        0.89        0.85     23.06 o 
   7  14   2       23.14       23.67     25.62 o 
   8  14   2       55.72       21.46     25.73 o 
   9  14   2      101.27      110.55     30.44 o 
  10  14   2       11.03      -31.87     25.19 o 
  11  14   2        0.34       23.39     28.16 o 
  12  14   2       62.43       67.33     37.48 o 
  13  14   2        0.64       15.42     37.63 o 
   1  15   2        1.72      -24.96     19.68 o 
   2  15   2       14.14      -33.06     22.04 o 
   3  15   2       17.72       12.14     26.40 o 
   4  15   2       81.58      111.43     30.30 o 
   5  15   2       17.71       13.17     26.33 o 
   6  15   2        9.67      -19.66     26.29 o 
   7  15   2      164.68      113.62     42.96 o 
   8  15   2        4.37      -19.58     29.82 o 
   9  15   2        6.50      -18.09     26.86 o 
  10  15   2       55.75       17.04     30.11 o 
  11  15   2        3.64       18.86     35.53 o 
   0  16   2       27.84      -11.95     30.57 o 
   1  16   2        1.92      -35.84     23.89 o 
   2  16   2       74.84       71.90     28.97 o 
   3  16   2     1382.48     1495.32     85.53 o 
   4  16   2      166.38      231.21     35.53 o 
   5  16   2      117.56      135.65     35.34 o 
   6  16   2        3.64        4.73     28.32 o 
   7  16   2       22.93      -19.35     39.14 o 
   8  16   2       14.11      -35.90     44.38 o 
   9  16   2       76.73       41.05     42.37 o 
  10  16   2       16.16       77.26     46.27 o 
   1  17   2       31.72       26.33     37.73 o 
   2  17   2        5.32      -40.27     26.84 o 
   3  17   2        0.96      -34.63     27.06 o 
   4  17   2        7.88       59.14     32.44 o 
   5  17   2       16.96      -41.13     27.42 o 
   6  17   2        0.20      -53.98     35.99 o 
   7  17   2        1.95      -33.07     39.99 o 
   0  18   2       82.26        0.00     53.26 o 
   1  18   2        7.28      -26.63     33.71 o 
   2  18   2      231.58      309.62     52.55 o 
   3  18   2       40.76       21.60     32.23 o 
   4  18   2        0.41      -32.71     35.99 o 
   1   1   3     1981.30     1923.87     31.63 o 
   2   1   3    11896.29    11661.62    160.55 o 
   3   1   3     7864.36     7754.50     99.10 o 
   4   1   3     7155.88     7026.54     85.83 o 
   5   1   3     1487.54     1493.96     24.02 o 
   6   1   3      125.57      143.00      7.94 o 
   7   1   3     5105.07     5268.38     69.48 o 
   8   1   3      317.23      353.44     13.61 o 
   9   1   3      292.09      322.99     14.35 o 
  10   1   3     2252.10     2511.26     41.77 o 
  11   1   3      590.10      637.84     20.73 o 
  12   1   3       14.63       11.52     10.48 o 
  13   1   3       48.23       31.97     11.89 o 
  14   1   3     1964.63     1842.71     45.22 o 
  15   1   3     2754.44     2589.68     61.23 o 
  16   1   3      817.78      685.76     32.00 o 
  17   1   3        0.18      -13.80     17.37 o 
  18   1   3        0.02      -19.73     18.07 o 
  19   1   3        4.02       -1.83     19.73 o 
  20   1   3      166.57      199.50     36.84 o 
   0   2   3     3746.75     3575.79     78.51 o 
   1   2   3    16996.89    16182.90    198.94 o 
   2   2   3     7003.36     6810.89    140.66 o 
   3   2   3     2998.08     2941.30     41.51 o 
   4   2   3     5708.26     5564.66     68.89 o 
   5   2   3      183.92      202.86      8.24 o 
   6   2   3     2250.62     2361.01     35.01 o 
   7   2   3     1762.94     1825.03     30.36 o 
   8   2   3        2.42       -8.57      6.72 o 
   9   2   3      170.79      196.44     12.37 o 
  10   2   3       43.33       52.90      9.69 o 
  11   2   3       77.72       55.59     10.58 o 
  12   2   3      341.61      342.33     23.27 o 
  13   2   3        1.80        5.99     13.08 o 
  14   2   3      557.55      554.14     50.53 o 
  15   2   3        1.76        9.51     15.01 o 
  16   2   3        7.70      -25.36     19.14 o 
  17   2   3        0.64      -13.73     19.57 o 
  18   2   3        3.54      -26.57     19.32 o 
  19   2   3        0.72       24.00     22.49 o 
  20   2   3        2.65       10.20     26.09 o 
   1   3   3    17880.16    16806.03    207.18 o 
   2   3   3     1499.75     1415.36     22.55 o 
   3   3   3     5021.54     4917.50     96.73 o 
   4   3   3      946.81      880.46     17.09 o 
   5   3   3        8.85       10.11      4.51 o 
   6   3   3      169.42      168.22      8.87 o 
   7   3   3      526.60      544.21     14.64 o 
   8   3   3     3769.28     3797.61     58.32 o 
   9   3   3       37.85       47.17      9.08 o 
  10   3   3        4.94       10.40      8.49 o 
  11   3   3       10.20       -0.95     10.05 o 
  12   3   3      789.09      729.06     25.33 o 
  13   3   3       30.25       28.73     14.22 o 
  14   3   3       69.86       39.68     15.90 o 
  15   3   3     1830.76     1706.38     46.13 o 
  16   3   3        4.50      -16.30     22.24 o 
  17   3   3       66.53       64.91     26.24 o 
  18   3   3       49.11       43.33     24.67 o 
  19   3   3        0.29       14.53     22.91 o 
  20   3   3        2.48        5.02     24.17 o 
   0   4   3    16308.77    15134.32    247.71 o 
   1   4   3        2.33       -1.22      4.61 o 
   2   4   3     8006.44     7838.91    100.57 o 
   3   4   3     1219.75     1130.94     20.25 o 
   4   4   3     2440.50     2403.03     39.68 o 
   5   4   3     2850.66     2976.78     41.09 o 
   6   4   3      305.17      343.27     11.22 o 
   7   4   3     7701.57     8315.32    111.60 o 
   8   4   3      151.72      177.87     11.02 o 
   9   4   3     2354.41     2333.64     41.69 o 
  10   4   3      378.50      423.65     17.68 o 
  11   4   3      464.29      491.84     20.03 o 
  12   4   3     1641.79     1691.01     37.44 o 
  13   4   3       23.20       43.86     14.47 o 
  14   4   3       73.83       16.04     18.24 o 
  15   4   3      542.26      576.71     36.46 o 
  16   4   3      366.81      439.59     36.70 o 
  17   4   3        0.77      -20.50     21.74 o 
  18   4   3       30.77       27.74     25.52 o 
  19   4   3        3.55        8.29     23.31 o 
   1   5   3       15.84       13.93      4.40 o 
   2   5   3      585.30      602.28     14.26 o 
   3   5   3     1224.13     1222.59     22.55 o 
   4   5   3     2224.51     2079.87     41.05 o 
   5   5   3      247.77      244.58     10.59 o 
   6   5   3      793.22      892.29     20.13 o 
   7   5   3      274.80      300.46     16.65 o 
   8   5   3      349.79      397.25     15.90 o 
   9   5   3       30.46       48.68     10.54 o 
  10   5   3     2389.51     2362.61     43.51 o 
  11   5   3       13.49       22.48     11.71 o 
  12   5   3        9.03       44.39     18.27 o 
  13   5   3      335.54      365.62     29.13 o 
  14   5   3        1.90      -13.34     20.00 o 
  15   5   3      120.61       89.96     32.08 o 
  16   5   3      279.42      288.46     34.17 o 
  17   5   3        2.51       -6.27     23.04 o 
  18   5   3       10.07      -24.91     24.42 o 
  19   5   3        0.11       -6.71     23.51 o 
   0   6   3     6457.35     5950.48    104.96 o 
   1   6   3      787.11      831.81     16.46 o 
   2   6   3      262.76      285.90     11.80 o 
   3   6   3     5601.04     5492.36     75.24 o 
   4   6   3     1057.32     1108.57     22.52 o 
   5   6   3     1854.10     2056.94     39.41 o 
   6   6   3      257.84      250.91     14.50 o 
   7   6   3     6727.39     6995.06    106.20 o 
   8   6   3      755.30      814.86     21.63 o 
   9   6   3     1467.44     1557.45     32.45 o 
  10   6   3      658.26      693.64     24.65 o 
  11   6   3      422.06      509.41     29.53 o 
  12   6   3     2327.38     2299.14     74.70 o 
  13   6   3      769.03      768.95     35.40 o 
  14   6   3     2910.78     2986.60     72.63 o 
  15   6   3       48.30       70.60     24.31 o 
  16   6   3       40.64       22.86     23.43 o 
  17   6   3       67.15       38.19     26.26 o 
  18   6   3       48.82       31.39     26.49 o 
  19   6   3       14.81       -5.37     23.05 o 
   1   7   3      864.86      802.54     16.96 o 
   2   7   3     2122.94     2038.02     31.07 o 
   3   7   3     1243.82     1199.50     24.43 o 
   4   7   3        2.62       -7.85      6.45 o 
   5   7   3      821.46      788.93     24.49 o 
   6   7   3     2178.74     2353.73     55.80 o 
   7   7   3      326.33      322.65     14.47 o 
   8   7   3        3.22       -5.73     10.63 o 
   9   7   3        0.02      -17.07     11.38 o 
  10   7   3       24.92       22.38     15.84 o 
  11   7   3      142.29      114.14     21.28 o 
  12   7   3     1062.31     1008.88     46.14 o 
  13   7   3      214.90      325.24     29.66 o 
  14   7   3      205.06      282.63     29.64 o 
  15   7   3      518.96      504.91     47.16 o 
  16   7   3       67.65       35.34     23.88 o 
  17   7   3        0.01        4.75     25.25 o 
  18   7   3       54.45       51.18     33.72 o 
   0   8   3     2011.39     1965.35     44.81 o 
   1   8   3     1705.92     1820.04     29.69 o 
   2   8   3       27.87       27.80      6.58 o 
   3   8   3      294.69      272.48     13.59 o 
   4   8   3      130.19      159.99     11.34 o 
   5   8   3      255.45      316.09     14.27 o 
   6   8   3      141.39      175.06     24.44 o 
   7   8   3      738.74      703.04     23.43 o 
   8   8   3        2.18      -20.71     13.81 o 
   9   8   3      122.18      134.84     20.56 o 
  10   8   3      190.30      214.94     23.74 o 
  11   8   3       12.04       16.26     19.10 o 
  12   8   3      127.23      162.60     25.15 o 
  13   8   3        3.99      -30.70     20.47 o 
  14   8   3       15.28       35.17     22.77 o 
  15   8   3       17.93       -4.63     26.61 o 
  16   8   3       20.39        1.07     22.68 o 
  17   8   3      120.87       64.02     34.15 o 
  18   8   3       25.70       61.46     34.81 o 
   1   9   3     2390.98     2265.17     35.78 o 
   2   9   3      577.24      544.32     17.53 o 
   3   9   3      414.32      442.36     16.35 o 
   4   9   3      173.57      177.34     14.47 o 
   5   9   3       14.30       19.36     12.99 o 
   6   9   3      212.92      274.95     24.34 o 
   7   9   3      274.84      278.85     24.11 o 
   8   9   3      120.07      129.18     20.69 o 
   9   9   3       43.59       11.04     17.63 o 
  10   9   3      395.15      374.85     27.80 o 
  11   9   3        1.07      -20.66     19.22 o 
  12   9   3      575.14      564.81     36.26 o 
  13   9   3      182.34      200.80     27.59 o 
  14   9   3      555.38      651.00     56.22 o 
  15   9   3       12.91       67.01     25.92 o 
  16   9   3      459.26      568.43     46.69 o 
  17   9   3        0.45       39.54     35.43 o 
   0  10   3      327.28      393.70     21.51 o 
   1  10   3       22.32       16.97      9.50 o 
   2  10   3       81.67       78.38     10.91 o 
   3  10   3       25.68       -0.09     11.04 o 
   4  10   3      208.54      232.35     17.29 o 
   5  10   3     1806.36     1910.57     41.54 o 
   6  10   3      228.32      249.50     21.79 o 
   7  10   3     5175.77     5318.33    114.15 o 
   8  10   3       19.24      -17.49     16.91 o 
   9  10   3      600.82      657.05     62.60 o 
  10  10   3        7.46      -31.11     20.74 o 
  11  10   3     1195.82     1133.86     42.95 o 
  12  10   3       56.24       53.72     23.14 o 
  13  10   3      103.65      128.24     26.52 o 
  14  10   3      144.66      167.49     28.05 o 
  15  10   3       72.24      126.71     33.45 o 
  16  10   3        0.07       18.52     31.31 o 
  17  10   3       10.25      -19.69     34.15 o 
   1  11   3       22.73       -1.27     11.86 o 
   2  11   3       49.60       62.80     13.44 o 
   3  11   3       20.63       13.61     12.38 o 
   4  11   3      938.82      898.69     28.16 o 
   5  11   3       65.62       46.60     16.65 o 
   6  11   3      204.47      188.98     22.25 o 
   7  11   3       34.62       20.90     20.41 o 
   8  11   3        1.29      -26.61     17.74 o 
   9  11   3      875.02      924.57     38.62 o 
  10  11   3        2.84      -20.68     20.15 o 
  11  11   3        0.28      -25.42     20.37 o 
  12  11   3        6.20       -4.06     26.37 o 
  13  11   3        0.45       -3.44     26.75 o 
  14  11   3       97.80      128.31     32.49 o 
  15  11   3        1.32       24.60     31.30 o 
  16  11   3       20.09       38.53     34.55 o 
   0  12   3      761.15      761.38     45.44 o 
   1  12   3      169.46      168.99     21.86 o 
   2  12   3     1385.54     1367.04     44.12 o 
   3  12   3      307.50      323.60     23.63 o 
   4  12   3      570.92      673.90     30.98 o 
   5  12   3      160.56      186.58     22.23 o 
   6  12   3        7.21      -24.55     16.37 o 
   7  12   3      836.93      707.38     42.42 o 
   8  12   3      129.68       88.03     22.61 o 
   9  12   3      199.62      293.80     29.08 o 
  10  12   3      170.14      101.30     25.14 o 
  11  12   3      393.87      487.76     35.53 o 
  12  12   3       21.42       48.31     27.99 o 
  13  12   3       12.17      -13.52     28.89 o 
  14  12   3       10.77        4.98     29.21 o 
  15  12   3       64.61       56.92     38.74 o 
   1  13   3      355.22      414.37     29.64 o 
   2  13   3      465.28      436.09     42.61 o 
   3  13   3       61.89       15.68     20.14 o 
   4  13   3      977.28      882.95     38.69 o 
   5  13   3        6.79       -5.96     17.83 o 
   6  13   3       56.34       75.43     20.95 o 
   7  13   3       97.17      103.23     26.23 o 
   8  13   3      415.86      408.52     36.54 o 
   9  13   3       82.00       62.11     23.23 o 
  10  13   3      375.34      391.53     44.96 o 
  11  13   3       11.64       -8.57     27.01 o 
  12  13   3        4.21       18.23     28.14 o 
  13  13   3        5.09      -13.70     27.63 o 
  14  13   3       10.06       27.13     32.31 o 
   0  14   3      330.98      299.77     39.99 o 
   1  14   3        0.43      -28.55     19.03 o 
   2  14   3      135.18      117.56     29.31 o 
   3  14   3      205.06      233.40     32.99 o 
   4  14   3     1040.58     1153.36     51.62 o 
   5  14   3        3.95      -24.39     20.15 o 
   6  14   3       33.49       55.58     30.43 o 
   7  14   3      201.97      228.63     32.06 o 
   8  14   3      181.78      195.40     30.41 o 
   9  14   3      136.67      139.38     31.16 o 
  10  14   3        5.57       13.23     26.42 o 
  11  14   3       11.40       38.91     29.22 o 
  12  14   3       13.20        5.86     28.39 o 
  13  14   3        0.01       28.48     30.87 o 
   1  15   3      113.52      131.25     30.19 o 
   2  15   3       72.82       35.49     25.91 o 
   3  15   3        0.87      -31.01     33.46 o 
   4  15   3      100.53      117.95     65.99 o 
   5  15   3      335.83      339.98     38.27 o 
   6  15   3        0.02      -38.65     25.77 o 
   7  15   3       48.95       34.05     28.97 o 
   8  15   3        6.49      -22.35     30.70 o 
   9  15   3       88.16      134.85     38.81 o 
  10  15   3       17.47       11.59     29.87 o 
  11  15   3        0.03       -6.09     28.92 o 
   0  16   3        0.01      -17.75     44.38 o 
   1  16   3       28.73        3.57     35.51 o 
   2  16   3       44.34       -1.86     26.46 o 
   3  16   3        1.10        2.51     26.33 o 
   4  16   3       54.92        4.37     28.13 o 
   5  16   3      167.42      203.98     35.59 o 
   6  16   3        1.01      -40.56     27.04 o 
   7  16   3      179.42      252.93     57.70 o 
   8  16   3        7.63      -33.29     40.80 o 
   9  16   3        6.74      -33.03     39.81 o 
  10  16   3        9.21        4.24     34.55 o 
   1  17   3        2.11      -45.85     30.57 o 
   2  17   3        3.50      -25.36     32.84 o 
   3  17   3        8.39       -0.62     29.24 o 
   4  17   3      169.28      244.73     39.21 o 
   5  17   3        3.88      -37.30     28.40 o 
   6  17   3       13.45       -1.94     32.00 o 
   7  17   3        0.62      -42.16     39.23 o 
   0  18   3       32.73      -42.16     46.60 o 
   1  18   3        0.20      -12.03     35.28 o 
   2  18   3        2.02       -1.23     35.28 o 
   3  18   3       14.56      -14.45     36.65 o 
   4  18   3       13.87       17.84     49.93 o 
   0   0   4   251041.95   269320.84   8716.91 o 
   1   0   4    17174.49    16862.38    272.84 o 
   2   0   4    35293.00    37042.66    596.97 o 
   3   0   4    35555.99    35513.65    570.87 o 
   4   0   4    13608.95    13421.20    222.05 o 
   5   0   4     2905.64     2804.28     55.44 o 
   6   0   4      539.67      549.10     19.51 o 
   7   0   4    28863.07    31722.96    517.97 o 
   8   0   4      626.13      671.79     25.64 o 
   9   0   4      226.71      263.89     20.57 o 
  10   0   4      233.05      327.36     29.15 o 
  11   0   4       75.22       93.56     16.66 o 
  12   0   4      179.40      208.26     21.22 o 
  13   0   4      254.94      302.00     26.83 o 
  14   0   4       16.26      -19.23     19.34 o 
  15   0   4      962.91      946.22     56.87 o 
  16   0   4      162.19      134.19     30.25 o 
  17   0   4       33.28       83.50     37.56 o 
  18   0   4       13.23       34.77     28.19 o 
  19   0   4       21.72       26.63     37.66 o 
  20   0   4        4.79       57.78     41.56 o 
   1   1   4     4374.54     4300.83     61.14 o 
   2   1   4     1688.65     1652.75     25.15 o 
   3   1   4      110.39      129.02      6.84 o 
   4   1   4     1771.71     1769.99     26.14 o 
   5   1   4      227.92      228.26      9.12 o 
   6   1   4       92.95      120.47      8.43 o 
   7   1   4       61.34       78.61      8.39 o 
   8   1   4     2865.32     3014.42     45.30 o 
   9   1   4      270.79      278.02     16.62 o 
  10   1   4      222.19      240.74     13.63 o 
  11   1   4        4.28        1.85      8.95 o 
  12   1   4        0.04      -10.42     10.03 o 
  13   1   4       50.34       38.53     12.84 o 
  14   1   4     1075.98      995.90     28.82 o 
  15   1   4     1282.52     1248.06     35.91 o 
  16   1   4        3.54      -26.80     19.68 o 
  17   1   4       18.20      -28.61     19.07 o 
  18   1   4       49.12       45.02     25.41 o 
  19   1   4        2.83      -19.92     21.78 o 
  20   1   4       36.57       68.16     28.49 o 
   0   2   4   119647.24   117874.20   2145.12 o 
   1   2   4    71021.70    71197.98   1018.22 o 
   2   2   4     1126.27     1238.75     22.31 o 
   3   2   4    10785.08    10906.03    137.91 o 
   4   2   4     2285.97     2327.55     42.63 o 
   5   2   4     5644.22     5592.04     87.37 o 
   6   2   4     2520.10     2749.73     39.88 o 
   7   2   4     7007.16     7509.12     95.09 o 
   8   2   4      190.27      215.36     12.19 o 
   9   2   4     4765.24     4992.68     69.55 o 
  10   2   4      878.57      882.68     22.38 o 
  11   2   4        1.34      -10.53      8.56 o 
  12   2   4     1441.27     1363.84     30.50 o 
  13   2   4      158.96      176.73     16.34 o 
  14   2   4     1890.10     1869.05     42.71 o 
  15   2   4     1337.99     1290.01     43.76 o 
  16   2   4       20.30       -5.04     19.04 o 
  17   2   4      240.68      226.50     29.53 o 
  18   2   4       21.04        5.90     23.79 o 
  19   2   4        0.84       14.01     25.34 o 
  20   2   4        9.11       32.51     28.49 o 
   1   3   4     2140.77     2168.71     32.03 o 
   2   3   4    54436.36    53710.48    675.31 o 
   3   3   4       13.85       17.65      5.97 o 
   4   3   4      485.17      559.93     13.96 o 
   5   3   4       64.78       64.36      6.92 o 
   6   3   4     2020.53     2064.58     32.18 o 
   7   3   4      464.88      531.97     15.09 o 
   8   3   4      212.45      279.52     13.13 o 
   9   3   4     1478.63     1556.14     29.72 o 
  10   3   4       78.79       89.71     10.84 o 
  11   3   4       10.48        7.67      9.77 o 
  12   3   4       23.65       21.38     11.44 o 
  13   3   4     2610.01     2547.33     58.17 o 
  14   3   4      443.59      465.62     28.69 o 
  15   3   4       66.60      103.46     21.22 o 
  16   3   4        6.15       -7.57     18.39 o 
  17   3   4        0.17      -17.78     23.45 o 
  18   3   4        0.40      -33.22     22.15 o 
  19   3   4       42.65       24.48     26.86 o 
   0   4   4     2590.09     2553.38     48.69 o 
   1   4   4     1873.59     1936.00     27.51 o 
   2   4   4     9587.31     9523.76    126.41 o 
   3   4   4     6012.83     5822.86     84.09 o 
   4   4   4      366.90      375.28     11.79 o 
   5   4   4      284.23      259.81     11.43 o 
   6   4   4      257.33      284.56     10.99 o 
   7   4   4    11218.49    12177.12    148.01 o 
   8   4   4      330.87      346.29     14.14 o 
   9   4   4      261.83      305.16     14.19 o 
  10   4   4      298.13      327.78     17.68 o 
  11   4   4      352.13      394.77     19.92 o 
  12   4   4      149.83      141.71     18.37 o 
  13   4   4        0.00       15.39     16.30 o 
  14   4   4      301.68      315.89     25.86 o 
  15   4   4       52.83       30.18     22.51 o 
  16   4   4     1272.46     1199.93     45.65 o 
  17   4   4        7.77      -29.09     20.90 o 
  18   4   4      150.45      134.12     30.23 o 
  19   4   4      168.46      196.87     33.26 o 
   1   5   4      297.61      290.66      9.32 o 
   2   5   4    11590.91    11453.90    135.66 o 
   3   5   4     6257.81     6261.39     84.33 o 
   4   5   4      213.47      219.52      9.88 o 
   5   5   4      433.52      441.08     11.85 o 
   6   5   4      265.70      234.03     10.43 o 
   7   5   4      194.57      216.52     11.38 o 
   8   5   4      649.45      618.78     17.09 o 
   9   5   4       42.66       58.91     10.98 o 
  10   5   4       51.44       51.48     11.47 o 
  11   5   4       12.78       13.19     13.47 o 
  12   5   4      641.89      639.72     36.33 o 
  13   5   4        0.59       43.93     20.60 o 
  14   5   4      804.70      771.57     38.88 o 
  15   5   4      903.50      971.57     45.84 o 
  16   5   4        8.14      -30.37     20.25 o 
  17   5   4       27.79       17.66     21.97 o 
  18   5   4      100.98      105.11     29.73 o 
  19   5   4        6.28      -16.46     26.24 o 
   0   6   4    11980.52    11101.90    187.31 o 
   1   6   4    11918.67    11697.26    139.03 o 
   2   6   4      682.00      684.45     16.78 o 
   3   6   4     2321.05     2355.86     37.75 o 
   4   6   4       74.71       77.71      8.25 o 
   5   6   4      499.92      577.44     17.37 o 
   6   6   4       39.12       47.50      8.87 o 
   7   6   4     8253.61     8381.52    114.02 o 
   8   6   4       94.25      108.19     11.54 o 
   9   6   4     2077.33     2169.50     49.17 o 
  10   6   4     1054.16     1109.39     35.90 o 
  11   6   4     1531.29     1680.79     47.49 o 
  12   6   4     1060.74     1110.38     39.56 o 
  13   6   4     1374.05     1374.63     51.79 o 
  14   6   4       73.51       81.14     24.87 o 
  15   6   4      225.23      263.85     30.64 o 
  16   6   4      596.49      634.19     44.01 o 
  17   6   4      160.06      174.33     29.29 o 
  18   6   4        3.51      -34.85     24.45 o 
  19   6   4        8.54        4.27     26.46 o 
   1   7   4     2021.64     2074.27     31.80 o 
   2   7   4     3276.64     3333.47     46.21 o 
   3   7   4     3688.41     3823.95     56.71 o 
   4   7   4        7.70       10.41      7.17 o 
   5   7   4      971.20     1000.14     24.51 o 
   6   7   4      782.71      801.65     22.22 o 
   7   7   4        9.26        3.82      8.59 o 
   8   7   4       17.56       13.32     11.91 o 
   9   7   4      197.93      212.58     20.60 o 
  10   7   4     1291.58     1242.47     39.62 o 
  11   7   4        0.50        0.52     17.94 o 
  12   7   4     1666.71     1618.17     49.60 o 
  13   7   4      405.89      528.81     35.63 o 
  14   7   4       60.84       85.97     25.52 o 
  15   7   4        4.84       -7.67     21.95 o 
  16   7   4       12.02       -0.52     26.02 o 
  17   7   4        0.92      -31.52     21.02 o 
  18   7   4       41.93       29.18     27.04 o 
   0   8   4     5823.39     5185.04     96.23 o 
   1   8   4        2.49        4.76      6.92 o 
   2   8   4      413.31      409.19     12.91 o 
   3   8   4     1666.85     1564.55     29.84 o 
   4   8   4       30.73       12.06      7.87 o 
   5   8   4     1113.14     1227.58     29.70 o 
   6   8   4        3.42        2.00     10.67 o 
   7   8   4        4.05      -11.78     12.67 o 
   8   8   4      116.59       80.22     17.45 o 
   9   8   4      242.00      270.22     23.81 o 
  10   8   4      524.77      467.01     45.63 o 
  11   8   4       21.09      -24.72     20.45 o 
  12   8   4       20.67       -9.89     21.06 o 
  13   8   4      270.38      204.73     28.14 o 
  14   8   4     1476.21     1639.85     64.03 o 
  15   8   4       55.50       39.84     23.91 o 
  16   8   4        1.99      -27.13     21.80 o 
  17   8   4       20.65      -13.65     24.26 o 
  18   8   4        8.03       13.84     32.87 o 
   1   9   4      113.61      133.33     10.23 o 
   2   9   4      163.33      184.75     15.69 o 
   3   9   4      338.11      325.74     15.74 o 
   4   9   4       66.27       62.89     10.70 o 
   5   9   4       10.30       12.63     10.68 o 
   6   9   4       40.92       26.01     16.80 o 
   7   9   4      172.60      189.36     19.94 o 
   8   9   4       42.83       15.83     16.39 o 
   9   9   4       35.48        5.29     17.17 o 
  10   9   4      318.55      296.61     27.99 o 
  11   9   4      113.08      108.59     23.17 o 
  12   9   4      137.95      122.76     25.93 o 
  13   9   4      449.22      471.35     35.37 o 
  14   9   4      121.90      190.00     28.40 o 
  15   9   4      135.29      147.32     27.82 o 
  16   9   4       25.95       22.93     24.50 o 
  17   9   4       79.46      150.01     36.05 o 
   0  10   4     5159.07     5148.25    115.53 o 
   1  10   4      570.84      552.41     18.96 o 
   2  10   4     1597.17     1668.52     33.47 o 
   3  10   4      263.35      263.95     17.19 o 
   4  10   4        1.11      -15.38     10.26 o 
   5  10   4      101.81      107.78     19.63 o 
   6  10   4      320.40      347.07     28.85 o 
   7  10   4     1045.46     1022.15     41.74 o 
   8  10   4      173.32      148.89     23.15 o 
   9  10   4      347.92      406.33     30.02 o 
  10  10   4       57.55       34.79     21.47 o 
  11  10   4      578.61      567.15     38.73 o 
  12  10   4      129.00      116.15     25.89 o 
  13  10   4       86.80       69.54     25.50 o 
  14  10   4      369.25      475.71     39.80 o 
  15  10   4        0.87       -0.07     28.18 o 
  16  10   4      420.68      418.62     44.53 o 
   1  11   4      330.87      372.72     23.82 o 
   2  11   4       73.84       70.18     13.60 o 
   3  11   4       87.06       55.98     14.13 o 
   4  11   4      192.77      186.14     20.01 o 
   5  11   4       60.50       24.20     16.59 o 
   6  11   4      173.15      143.46     20.22 o 
   7  11   4        7.18       -8.77     20.10 o 
   8  11   4       11.91      -27.56     18.37 o 
   9  11   4      188.95      239.32     27.57 o 
  10  11   4       30.15       20.50     21.58 o 
  11  11   4      133.86       87.57     25.52 o 
  12  11   4        6.50      -11.41     21.97 o 
  13  11   4      125.46      158.75     27.96 o 
  14  11   4       18.83       36.06     28.35 o 
  15  11   4        0.88        3.98     29.94 o 
  16  11   4        7.90        6.84     32.20 o 
   0  12   4     4157.85     4217.50    125.47 o 
   1  12   4     1689.33     1729.28     44.19 o 
   2  12   4      175.81      182.04     21.09 o 
   3  12   4        0.25      -14.49     17.26 o 
   4  12   4        2.52      -16.05     23.80 o 
   5  12   4      148.75      122.38     21.04 o 
   6  12   4      301.23      276.35     26.47 o 
   7  12   4       41.86       36.55     22.45 o 
   8  12   4        2.39      -13.89     19.03 o 
   9  12   4      504.91      500.83     50.68 o 
  10  12   4       54.16       49.04     23.11 o 
  11  12   4       64.64      106.67     24.49 o 
  12  12   4       17.48       -5.34     26.10 o 
  13  12   4       32.26       31.16     30.28 o 
  14  12   4      284.98      298.96     40.29 o 
  15  12   4       20.76       13.39     31.77 o 
   1  13   4     1914.48     1850.58     61.96 o 
   2  13   4      467.05      487.35     43.72 o 
   3  13   4      324.63      357.92     30.72 o 
   4  13   4     1468.84     1497.63     50.65 o 
   5  13   4      289.23      311.28     30.32 o 
   6  13   4      249.15      197.64     24.87 o 
   7  13   4       92.88       45.15     25.09 o 
   8  13   4        0.08      -29.01     19.34 o 
   9  13   4       10.49        2.55     21.22 o 
  10  13   4      237.63      224.41     29.50 o 
  11  13   4       76.54       72.46     25.60 o 
  12  13   4        2.34        1.14     28.83 o 
  13  13   4        1.01       -9.35     27.21 o 
  14  13   4       33.85       50.26     32.53 o 
   0  14   4     1390.10     1320.99     93.25 o 
   1  14   4      145.56      175.40     31.16 o 
   2  14   4        6.40      -13.24     23.15 o 
   3  14   4      563.14      446.63     39.68 o 
   4  14   4      265.80      311.97     35.54 o 
   5  14   4      108.40      126.68     25.19 o 
   6  14   4        1.00      -13.84     22.22 o 
   7  14   4       52.84       24.44     28.05 o 
   8  14   4       54.74       26.43     23.10 o 
   9  14   4       37.51       28.79     23.84 o 
  10  14   4      176.14      206.48     29.29 o 
  11  14   4        7.86       21.87     29.83 o 
  12  14   4        4.33       42.08     30.85 o 
   1  15   4        0.06      -16.71     28.11 o 
   2  15   4        9.74       11.82     26.46 o 
   3  15   4       45.61       38.15     26.84 o 
   4  15   4       62.98       95.42     29.47 o 
   5  15   4        3.94      -35.06     25.21 o 
   6  15   4       76.82       65.00     31.39 o 
   7  15   4        3.76      -25.74     28.53 o 
   8  15   4      104.05      100.97     41.32 o 
   9  15   4      172.92      173.08     41.34 o 
  10  15   4        9.66       -4.13     29.79 o 
  11  15   4      364.33      344.74     41.88 o 
   0  16   4       81.17        0.00     46.60 o 
   1  16   4       76.45       76.56     36.09 o 
   2  16   4       37.47       62.53     35.28 o 
   3  16   4      197.02      333.31     48.65 o 
   4  16   4        5.69       13.28     26.46 o 
   5  16   4        1.02      -35.58     27.74 o 
   6  16   4      111.25       75.09     32.32 o 
   7  16   4        0.12      -52.92     35.28 o 
   8  16   4       44.97       42.65     46.27 o 
   9  16   4       27.02       36.38     47.92 o 
   1  17   4       60.80        3.53     34.42 o 
   2  17   4        5.50       -7.59     33.71 o 
   3  17   4        1.84      -33.07     32.14 o 
   4  17   4        0.76      -48.67     33.57 o 
   5  17   4       28.12       11.33     29.24 o 
   6  17   4       55.89       59.56     34.93 o 
   7  17   4        2.98      -27.67     38.42 o 
   0  18   4        1.19      -51.04     48.82 o 
   1  18   4       15.61      -44.93     35.28 o 
   2  18   4        2.92       -3.12     36.85 o 
   3  18   4        0.90      -50.64     34.10 o 
   1   1   5     7475.45     7252.47    100.50 o 
   2   1   5     7438.18     7409.80     95.17 o 
   3   1   5      263.99      270.15     12.91 o 
   4   1   5     2385.92     2387.39     33.67 o 
   5   1   5       52.93       50.42      6.55 o 
   6   1   5       21.35       28.49      6.66 o 
   7   1   5       10.46       33.18      8.08 o 
   8   1   5       72.72       64.00      9.15 o 
   9   1   5       15.21        4.44      8.39 o 
  10   1   5      138.59      135.49     12.34 o 
  11   1   5      599.39      643.17     20.70 o 
  12   1   5      558.24      622.13     22.02 o 
  13   1   5        4.17      -17.13     11.42 o 
  14   1   5       79.08       42.79     16.38 o 
  15   1   5      167.57      200.44     23.00 o 
  16   1   5       12.89        6.98     18.72 o 
  17   1   5      262.64      265.53     49.41 o 
  18   1   5       27.92        9.58     25.19 o 
  19   1   5        4.34      -24.21     24.64 o 
  20   1   5       45.08       22.36     31.98 o 
   0   2   5    21540.79    21200.30    343.57 o 
   1   2   5       14.36       19.19      5.87 o 
   2   2   5     8765.75     8686.28    120.18 o 
   3   2   5     1934.84     1946.14     30.88 o 
   4   2   5      275.93      283.55     10.57 o 
   5   2   5     5679.88     5899.99     74.65 o 
   6   2   5      857.26      897.81     18.62 o 
   7   2   5     1084.23     1221.20     23.89 o 
   8   2   5       23.16       18.05      7.81 o 
   9   2   5      443.39      464.64     16.85 o 
  10   2   5      378.25      412.75     19.50 o 
  11   2   5      413.13      376.95     20.24 o 
  12   2   5       89.34       80.43     13.07 o 
  13   2   5      146.66      120.19     16.95 o 
  14   2   5      452.62      454.38     28.46 o 
  15   2   5      314.66      311.06     26.96 o 
  16   2   5        1.51      -22.19     18.38 o 
  17   2   5       44.33       61.06     21.55 o 
  18   2   5       24.02        4.31     23.37 o 
  19   2   5        1.48        7.63     29.97 o 
   1   3   5     9156.95     8802.08    112.52 o 
   2   3   5     1379.42     1313.27     22.90 o 
   3   3   5     1227.71     1176.75     23.55 o 
   4   3   5     2106.77     2110.36     34.02 o 
   5   3   5     5228.04     5456.61     75.87 o 
   6   3   5     2132.60     2258.13     34.75 o 
   7   3   5        1.29       -3.75      6.90 o 
   8   3   5       15.43        6.90      7.33 o 
   9   3   5       11.18        2.29      8.19 o 
  10   3   5       55.32       50.84     10.61 o 
  11   3   5      421.37      468.09     21.35 o 
  12   3   5       77.22       60.39     14.11 o 
  13   3   5      375.67      351.55     32.79 o 
  14   3   5      101.35       74.51     19.21 o 
  15   3   5      958.00      985.58     40.37 o 
  16   3   5        6.14       -5.20     18.61 o 
  17   3   5       85.65       83.92     25.10 o 
  18   3   5      127.95      143.83     27.59 o 
  19   3   5       41.53       26.95     31.98 o 
   0   4   5     1973.82     1875.13     39.07 o 
   1   4   5     8944.49     8559.70    102.41 o 
   2   4   5     2079.21     1942.88     31.25 o 
   3   4   5      535.34      550.73     15.16 o 
   4   4   5      419.32      445.47     13.43 o 
   5   4   5      834.26      871.55     19.95 o 
   6   4   5      326.22      366.06     12.58 o 
   7   4   5      813.82      968.41     20.93 o 
   8   4   5      253.63      270.42     13.64 o 
   9   4   5      444.96      453.29     22.59 o 
  10   4   5      343.73      373.03     22.14 o 
  11   4   5      747.65      785.85     27.79 o 
  12   4   5        4.84      -20.01     13.34 o 
  13   4   5      421.56      409.47     26.56 o 
  14   4   5      440.58      413.73     28.54 o 
  15   4   5        6.35       -4.75     21.90 o 
  16   4   5      408.20      509.48     35.62 o 
  17   4   5        2.72       14.65     22.32 o 
  18   4   5       18.05      -10.79     22.09 o 
  19   4   5        5.69       27.48     27.25 o 
   1   5   5     4228.45     4210.61     54.45 o 
   2   5   5     2318.35     2209.02     32.05 o 
   3   5   5     2234.68     2260.60     32.95 o 
   4   5   5     1445.38     1473.46     34.07 o 
   5   5   5      144.45      121.93     13.62 o 
   6   5   5      312.48      345.86     18.00 o 
   7   5   5      202.03      216.78     11.40 o 
   8   5   5        6.21        2.07      7.53 o 
   9   5   5      373.20      374.03     27.96 o 
  10   5   5      968.55     1033.91     30.63 o 
  11   5   5       32.07       13.44     14.54 o 
  12   5   5      924.19      877.43     31.59 o 
  13   5   5     2761.70     2833.54     68.79 o 
  14   5   5      271.80      321.55     31.16 o 
  15   5   5      229.33      229.69     29.40 o 
  16   5   5      308.59      310.43     32.40 o 
  17   5   5       15.35        4.93     22.16 o 
  18   5   5      113.84       97.36     27.05 o 
  19   5   5       16.89       18.40     28.97 o 
   0   6   5     1442.74     1301.50     31.98 o 
   1   6   5     4537.22     4342.82     57.08 o 
   2   6   5     2576.45     2673.92     38.18 o 
   3   6   5     1719.00     1607.04     26.13 o 
   4   6   5     1552.94     1573.20     28.90 o 
   5   6   5     3295.45     3415.52     69.61 o 
   6   6   5       91.54       56.30      9.92 o 
   7   6   5      590.34      648.45     22.68 o 
   8   6   5        0.82       -4.27     10.52 o 
   9   6   5     1656.32     1742.86     40.22 o 
  10   6   5       97.46      112.38     16.67 o 
  11   6   5      392.03      375.43     34.21 o 
  12   6   5     1377.94     1388.24     49.91 o 
  13   6   5      698.48      822.34     42.08 o 
  14   6   5      846.61      794.63     82.34 o 
  15   6   5      780.52      876.15     49.64 o 
  16   6   5      130.18      115.50     27.29 o 
  17   6   5        3.27      -32.51     21.67 o 
  18   6   5        0.12       -3.72     24.90 o 
   1   7   5      271.68      350.63     12.30 o 
   2   7   5     2899.26     2829.47     40.70 o 
   3   7   5        0.50       -4.12      6.61 o 
   4   7   5     1181.98     1225.49     25.62 o 
   5   7   5     1712.29     1770.01     59.22 o 
   6   7   5     1085.35     1174.98     42.58 o 
   7   7   5      572.63      545.08     21.33 o 
   8   7   5      880.57      879.57     27.78 o 
   9   7   5      328.33      365.04     28.97 o 
  10   7   5     1076.59     1106.32     38.37 o 
  11   7   5       11.44      -12.80     18.59 o 
  12   7   5      212.13      267.70     29.21 o 
  13   7   5      980.42     1029.24     48.38 o 
  14   7   5       12.69       41.57     23.47 o 
  15   7   5        0.76      -22.78     21.68 o 
  16   7   5        0.35        2.80     21.87 o 
  17   7   5        6.04      -16.86     22.28 o 
  18   7   5        0.16      -27.69     24.07 o 
   0   8   5     1466.46     1389.86     35.87 o 
   1   8   5     1565.42     1487.60     26.37 o 
   2   8   5      709.62      674.26     16.49 o 
   3   8   5        2.78        3.87      7.69 o 
   4   8   5       55.81       56.92      9.62 o 
   5   8   5      133.80      124.17     13.36 o 
   6   8   5        9.49       -0.86     11.16 o 
   7   8   5        8.79        2.25     13.85 o 
   8   8   5     1156.70     1137.19     37.19 o 
   9   8   5       50.55       30.77     17.25 o 
  10   8   5      311.89      301.69     27.27 o 
  11   8   5       65.99       15.66     20.32 o 
  12   8   5       49.67       20.70     22.14 o 
  13   8   5      524.17      627.17     38.30 o 
  14   8   5      137.51      214.62     28.79 o 
  15   8   5      181.83      220.28     36.12 o 
  16   8   5       81.98       82.53     26.87 o 
  17   8   5        2.54      -33.36     23.13 o 
   1   9   5      415.83      489.57     16.90 o 
   2   9   5      241.56      294.05     15.28 o 
   3   9   5      363.72      364.10     16.23 o 
   4   9   5       40.57       48.33     14.06 o 
   5   9   5       22.23       32.35     13.96 o 
   6   9   5       14.42       22.89     16.59 o 
   7   9   5       40.75       22.31     15.87 o 
   8   9   5      549.78      609.53     31.58 o 
   9   9   5       32.65       21.54     18.58 o 
  10   9   5      303.93      255.41     26.99 o 
  11   9   5       46.74       -8.56     20.27 o 
  12   9   5      324.53      350.99     32.61 o 
  13   9   5        4.12       16.41     22.51 o 
  14   9   5      241.74      231.16     30.93 o 
  15   9   5        1.96       36.49     24.61 o 
  16   9   5       50.38       73.82     26.71 o 
  17   9   5        0.03       -3.57     25.15 o 
   0  10   5       53.99       54.92     16.56 o 
   1  10   5     1611.63     1475.36     30.80 o 
   2  10   5     1200.31     1131.13     27.02 o 
   3  10   5       69.26       56.07     12.68 o 
   4  10   5      693.50      636.21     26.61 o 
   5  10   5     2300.47     2399.24     55.46 o 
   6  10   5      311.24      303.65     27.21 o 
   7  10   5      186.19      173.74     22.33 o 
   8  10   5      291.19      329.21     27.69 o 
   9  10   5     1222.73     1337.71     43.97 o 
  10  10   5      111.78       89.03     23.79 o 
  11  10   5       63.25       25.20     22.73 o 
  12  10   5        2.80      -34.04     22.69 o 
  13  10   5        6.01       -2.62     23.26 o 
  14  10   5        3.48       -2.04     23.39 o 
  15  10   5      100.35       65.17     27.00 o 
  16  10   5       33.45       37.85     27.41 o 
   1  11   5      429.79      446.09     23.33 o 
   2  11   5       57.03       67.79     17.61 o 
   3  11   5       29.30       38.72     14.90 o 
   4  11   5        1.82      -19.82     13.78 o 
   5  11   5      561.27      495.94     28.47 o 
   6  11   5      170.17      114.89     20.44 o 
   7  11   5      264.13      245.93     29.24 o 
   8  11   5      205.61      155.93     29.13 o 
   9  11   5        2.58      -14.09     19.61 o 
  10  11   5      360.87      373.88     31.66 o 
  11  11   5       23.54       12.66     21.95 o 
  12  11   5      289.22      267.93     37.12 o 
  13  11   5        1.77        0.98     24.20 o 
  14  11   5       11.87       19.70     24.92 o 
  15  11   5        4.15      -18.86     24.70 o 
   0  12   5      340.69      407.98     39.14 o 
   1  12   5       14.65       42.32     18.38 o 
   2  12   5      641.02      634.71     32.63 o 
   3  12   5      548.62      556.95     33.51 o 
   4  12   5        8.79      -16.82     15.48 o 
   5  12   5       61.11       37.14     19.17 o 
   6  12   5       40.74      -25.70     17.13 o 
   7  12   5      106.58       65.35     24.64 o 
   8  12   5      258.32      248.91     27.59 o 
   9  12   5      165.61      187.49     27.49 o 
  10  12   5      118.52       98.61     26.95 o 
  11  12   5        0.77      -32.03     21.35 o 
  12  12   5       35.57       34.87     24.91 o 
  13  12   5       83.13       65.45     26.69 o 
  14  12   5      215.25      223.77     32.18 o 
   1  13   5      940.92     1010.94     44.82 o 
   2  13   5      512.20      488.75     38.81 o 
   3  13   5        0.20      -26.87     17.92 o 
   4  13   5       36.63       20.96     21.04 o 
   5  13   5      234.12      246.10     29.33 o 
   6  13   5       21.80      -15.46     18.05 o 
   7  13   5      145.11      197.43     30.87 o 
   8  13   5        5.61        6.22     23.26 o 
   9  13   5      205.87      169.03     26.19 o 
  10  13   5        0.00        5.61     22.28 o 
  11  13   5       71.24       82.09     25.77 o 
  12  13   5       83.85       89.63     30.27 o 
  13  13   5       17.22       23.04     30.03 o 
   0  14   5       22.51        2.22     37.73 o 
   1  14   5      258.78      321.38    107.64 o 
   2  14   5      279.75      326.21     35.04 o 
   3  14   5       86.40       63.28     27.25 o 
   4  14   5        1.08        3.15     20.99 o 
   5  14   5       13.77        1.68     20.50 o 
   6  14   5        7.51       -0.33     22.06 o 
   7  14   5        0.78      -25.16     24.93 o 
   8  14   5       23.24       40.03     25.96 o 
   9  14   5      294.75      335.96     33.66 o 
  10  14   5        5.05        4.91     24.16 o 
  11  14   5        0.04      -14.68     24.65 o 
  12  14   5       35.33       28.29     30.79 o 
   1  15   5       18.54      -16.64     29.81 o 
   2  15   5      446.15      420.61     50.22 o 
   3  15   5       74.68       42.16     34.52 o 
   4  15   5      207.45      234.00     34.15 o 
   5  15   5      258.95      279.87     40.33 o 
   6  15   5       49.13       16.17     28.51 o 
   7  15   5       35.23       46.30     31.59 o 
   8  15   5      119.68      121.70     29.07 o 
   9  15   5       15.03       44.54     28.88 o 
  10  15   5        2.23      -40.44     26.96 o 
  11  15   5        0.46       23.89     30.04 o 
   0  16   5       54.21       48.82     48.82 o 
   1  16   5       84.80      119.30     39.14 o 
   2  16   5       25.77      -12.07     58.81 o 
   3  16   5      217.85      329.33     48.34 o 
   4  16   5       18.22       21.86     36.85 o 
   5  16   5       62.59       97.85     32.25 o 
   6  16   5       36.82       23.88     30.21 o 
   7  16   5       56.14       56.59     42.37 o 
   8  16   5        9.64      -27.01     29.01 o 
   9  16   5      164.84       92.47     39.72 o 
   1  17   5       53.01       66.18     39.99 o 
   2  17   5      128.45       93.21     40.80 o 
   3  17   5       21.60       15.39     35.51 o 
   4  17   5      101.61      104.76     41.38 o 
   5  17   5       21.79       -5.03     35.07 o 
   6  17   5       43.53       33.46     40.44 o 
   0  18   5       28.72       11.10     53.26 o 
   1  18   5        4.63       -5.67     34.66 o 
   0   0   6   102293.71   104967.44   3391.05 o 
   1   0   6     2559.24     2452.76     46.86 o 
   2   0   6    10702.35    10135.91    168.96 o 
   3   0   6      271.16      211.37     20.82 o 
   4   0   6    10827.36    11253.18    254.42 o 
   5   0   6     2690.85     2577.10     56.80 o 
   6   0   6     2366.56     2516.30     58.70 o 
   7   0   6    28419.79    32260.06    527.51 o 
   8   0   6     2856.72     3083.09     66.85 o 
   9   0   6        9.94       29.47     12.97 o 
  10   0   6     4394.16     4490.90    166.57 o 
  11   0   6       45.29       12.98     15.18 o 
  12   0   6      420.01      394.27     28.39 o 
  13   0   6       80.26       33.35     19.39 o 
  14   0   6        1.38      -33.91     22.61 o 
  15   0   6     1587.34     1567.62     63.61 o 
  16   0   6     4386.51     4327.34    121.27 o 
  17   0   6       55.54       36.59     29.41 o 
  18   0   6      206.42      113.18     40.80 o 
  19   0   6        1.52      -18.79     36.85 o 
   1   1   6    14427.05    13819.97    171.94 o 
   2   1   6      781.95      772.70     23.04 o 
   3   1   6     1642.79     1663.10     24.90 o 
   4   1   6      604.35      661.43     14.18 o 
   5   1   6      334.81      371.15     13.41 o 
   6   1   6     1014.92     1006.06     20.54 o 
   7   1   6        3.48       18.12      8.23 o 
   8   1   6     1869.24     2083.77     35.60 o 
   9   1   6     1985.52     2149.50     48.80 o 
  10   1   6        1.49       -7.41      9.27 o 
  11   1   6     1193.52     1224.15     28.57 o 
  12   1   6        1.79      -14.68     10.91 o 
  13   1   6      305.91      295.35     21.28 o 
  14   1   6       17.92       24.03     16.10 o 
  15   1   6      169.33      226.28     24.85 o 
  16   1   6       18.63       -1.89     18.14 o 
  17   1   6      231.69      204.42     28.78 o 
  18   1   6       50.83       14.93     23.25 o 
  19   1   6       10.35        1.17     25.48 o 
   0   2   6    53245.45    52773.03    844.80 o 
   1   2   6    25269.49    24638.87    282.05 o 
   2   2   6     4830.72     4731.83     69.96 o 
   3   2   6      286.60      296.65     10.64 o 
   4   2   6     2146.52     2178.89     35.31 o 
   5   2   6     3056.20     3203.45     44.65 o 
   6   2   6     3800.84     3999.76     54.88 o 
   7   2   6       81.18      112.96     10.18 o 
   8   2   6      179.58      171.40     14.41 o 
   9   2   6       23.74       34.62      8.56 o 
  10   2   6       73.99       65.35     10.92 o 
  11   2   6       82.55      103.90     14.51 o 
  12   2   6      397.00      402.34     22.30 o 
  13   2   6      492.94      399.21     23.44 o 
  14   2   6      704.87      663.33     31.50 o 
  15   2   6       30.38       17.86     24.98 o 
  16   2   6       51.57       24.25     19.25 o 
  17   2   6      371.04      371.73     43.83 o 
  18   2   6       64.14       16.49     31.00 o 
  19   2   6        0.84      -25.07     29.41 o 
   1   3   6     7666.46     6913.84    114.82 o 
   2   3   6     5188.79     5130.28     75.27 o 
   3   3   6      157.43      160.74     12.24 o 
   4   3   6      756.67      773.63     17.95 o 
   5   3   6       13.97        5.53      6.87 o 
   6   3   6     3597.94     3892.74     61.14 o 
   7   3   6      581.21      615.93     15.11 o 
   8   3   6        0.96       -7.78      7.78 o 
   9   3   6      778.22      701.91     19.70 o 
  10   3   6        4.98        2.76     12.07 o 
  11   3   6      191.97      231.81     17.48 o 
  12   3   6       30.31       10.86     13.29 o 
  13   3   6        7.66      -22.83     15.22 o 
  14   3   6        0.00      -24.89     16.59 o 
  15   3   6      807.87      832.43     62.21 o 
  16   3   6       95.72       64.18     21.10 o 
  17   3   6       86.60       70.64     25.10 o 
  18   3   6       17.21       12.54     26.93 o 
  19   3   6      359.20      275.90     37.43 o 
   0   4   6      821.05      855.54     22.73 o 
   1   4   6     3723.67     3733.89     48.82 o 
   2   4   6     4622.10     4486.11     62.80 o 
   3   4   6       67.09       84.96      8.58 o 
   4   4   6        0.59       -1.06      6.03 o 
   5   4   6      669.51      585.57     29.48 o 
   6   4   6        7.71       -5.33      7.95 o 
   7   4   6     5153.12     5625.57     87.04 o 
   8   4   6       78.71       57.68     11.02 o 
   9   4   6       18.48       -2.37      9.41 o 
  10   4   6      605.43      588.53     23.32 o 
  11   4   6      126.99       94.88     16.58 o 
  12   4   6      126.70       77.59     18.70 o 
  13   4   6        0.33      -10.83     16.60 o 
  14   4   6      308.19      312.98     32.60 o 
  15   4   6      966.85      957.87     64.53 o 
  16   4   6      362.39      419.92     34.37 o 
  17   4   6        0.11       23.05     22.62 o 
  18   4   6       60.00       37.18     25.18 o 
  19   4   6       14.62       -0.99     27.93 o 
   1   5   6      228.11      234.46      9.57 o 
   2   5   6      146.65      116.03      8.60 o 
   3   5   6     2042.52     1920.23     32.95 o 
   4   5   6      265.78      393.17     15.00 o 
   5   5   6      306.17      319.22     20.82 o 
   6   5   6        6.52       -1.88     10.59 o 
   7   5   6      298.44      305.39     15.66 o 
   8   5   6      271.68      339.82     17.07 o 
   9   5   6      171.11      148.87     16.30 o 
  10   5   6        0.01       -8.44     12.55 o 
  11   5   6        0.01      -21.27     14.18 o 
  12   5   6      455.34      421.38     27.01 o 
  13   5   6      408.11      461.14     43.60 o 
  14   5   6      363.82      427.32     48.95 o 
  15   5   6       13.39       -2.02     20.98 o 
  16   5   6      209.09      208.76     29.58 o 
  17   5   6       58.07       41.99     24.61 o 
  18   5   6       47.36       57.09     25.97 o 
  19   5   6       89.40       88.05     33.39 o 
   0   6   6    18000.44    17902.58    295.96 o 
   1   6   6     1796.88     1790.33     28.56 o 
   2   6   6     3403.32     3585.37     48.92 o 
   3   6   6      147.70      135.16      8.39 o 
   4   6   6     4680.99     4905.99     70.56 o 
   5   6   6       56.91       33.24      9.67 o 
   6   6   6      937.41      909.62     25.91 o 
   7   6   6      115.15      156.38     18.69 o 
   8   6   6      563.64      656.60     24.08 o 
   9   6   6      167.92      214.35     17.96 o 
  10   6   6      249.02      259.30     29.61 o 
  11   6   6       18.96      -12.70     15.54 o 
  12   6   6      581.11      620.70     36.70 o 
  13   6   6      281.44      389.05     32.13 o 
  14   6   6     1245.38     1248.46     63.13 o 
  15   6   6       28.91       37.87     28.20 o 
  16   6   6       76.82       85.49     26.12 o 
  17   6   6       39.99        4.39     23.73 o 
  18   6   6      135.56      130.81     30.83 o 
   1   7   6      128.40      120.56      9.04 o 
   2   7   6     1892.19     2002.22     31.82 o 
   3   7   6      620.74      644.35     15.88 o 
   4   7   6      617.43      621.72     21.20 o 
   5   7   6      136.88      188.80     16.32 o 
   6   7   6      219.93      281.39     21.01 o 
   7   7   6      220.71      287.92     18.36 o 
   8   7   6      220.19      202.18     17.60 o 
   9   7   6      617.79      661.02     29.18 o 
  10   7   6       73.33       36.64     18.64 o 
  11   7   6      122.59      114.35     22.88 o 
  12   7   6        1.64        5.27     20.30 o 
  13   7   6     2407.27     2432.91     64.72 o 
  14   7   6      150.50      128.86     27.65 o 
  15   7   6      122.29      135.30     27.20 o 
  16   7   6        0.08       -6.27     23.00 o 
  17   7   6       11.20      -15.14     24.51 o 
  18   7   6       98.53      120.02     30.55 o 
   0   8   6     6627.96     6343.33    115.61 o 
   1   8   6      140.94      148.94     10.16 o 
   2   8   6     2946.65     2920.27     42.96 o 
   3   8   6        1.98      -13.24      8.83 o 
   4   8   6       29.67       30.21     10.52 o 
   5   8   6      516.31      520.94     23.63 o 
   6   8   6      462.33      485.47     24.08 o 
   7   8   6      304.22      266.40     18.37 o 
   8   8   6      349.41      339.00     24.99 o 
   9   8   6        1.60      -24.19     16.12 o 
  10   8   6      255.77      218.53     25.73 o 
  11   8   6        3.15      -32.54     21.69 o 
  12   8   6      542.34      476.07     34.99 o 
  13   8   6       92.68      149.71     27.12 o 
  14   8   6     1601.10     1654.23     92.29 o 
  15   8   6        3.97        8.40     23.00 o 
  16   8   6      156.34      163.38     29.78 o 
  17   8   6       43.63       15.46     24.70 o 
   1   9   6     1472.04     1417.77     29.02 o 
   2   9   6      489.71      417.05     19.19 o 
   3   9   6     2313.59     2382.52     46.39 o 
   4   9   6        0.25      -14.94      9.96 o 
   5   9   6      152.10      165.61     16.38 o 
   6   9   6      103.89      120.41     21.04 o 
   7   9   6      548.07      567.31     30.29 o 
   8   9   6      897.60      871.80     34.88 o 
   9   9   6      309.31      363.88     29.15 o 
  10   9   6        2.29      -28.37     18.91 o 
  11   9   6       16.52      -24.82     24.37 o 
  12   9   6      220.54      237.92     29.39 o 
  13   9   6        0.88        0.80     21.39 o 
  14   9   6      314.63      387.81     35.12 o 
  15   9   6      450.35      476.02     38.29 o 
  16   9   6      119.75      160.68     30.71 o 
  17   9   6       38.16       36.21     27.90 o 
   0  10   6       23.97        2.25     16.21 o 
   1  10   6      453.18      446.00     17.90 o 
   2  10   6      877.81      923.71     27.15 o 
   3  10   6       19.14       13.01     11.83 o 
   4  10   6     1210.08     1244.49     37.25 o 
   5  10   6        8.71       -0.79     14.27 o 
   6  10   6     1081.57     1144.61     43.58 o 
   7  10   6      246.40      229.36     24.66 o 
   8  10   6      286.98      280.03     27.26 o 
   9  10   6        5.10       -9.69     19.31 o 
  10  10   6      444.27      444.14     33.90 o 
  11  10   6        8.20      -30.48     20.32 o 
  12  10   6        9.66      -19.92     22.58 o 
  13  10   6       74.05       61.94     25.19 o 
  14  10   6      441.14      508.31     39.78 o 
  15  10   6        1.47       -8.95     24.95 o 
  16  10   6       63.16       87.96     29.00 o 
   1  11   6       77.83       69.21     15.26 o 
   2  11   6      708.91      722.91     32.61 o 
   3  11   6      137.36      214.97     20.22 o 
   4  11   6       38.03        4.91     14.55 o 
   5  11   6      392.58      383.71     26.23 o 
   6  11   6        0.07      -28.38     18.92 o 
   7  11   6      283.88      228.02     29.61 o 
   8  11   6      258.24      253.97     29.39 o 
   9  11   6     1328.31     1338.12     45.79 o 
  10  11   6       13.81       18.86     22.52 o 
  11  11   6        1.78      -13.52     22.01 o 
  12  11   6      143.49      129.89     26.85 o 
  13  11   6        0.28       14.18     23.04 o 
  14  11   6        0.06       -9.26     24.60 o 
  15  11   6        0.18      -11.60     25.47 o 
   0  12   6     1740.02     1839.79     75.37 o 
   1  12   6      615.98      561.39     82.62 o 
   2  12   6      579.28      631.28     35.32 o 
   3  12   6        0.35        2.02     18.05 o 
   4  12   6        2.21      -24.69     16.46 o 
   5  12   6      956.80      910.12     39.74 o 
   6  12   6       51.10       60.75     20.70 o 
   7  12   6       37.83        7.90     22.73 o 
   8  12   6       19.51       -6.57     20.78 o 
   9  12   6      376.90      466.34     34.41 o 
  10  12   6      179.02      156.39     26.85 o 
  11  12   6       33.99       19.22     23.19 o 
  12  12   6        2.93        0.70     23.51 o 
  13  12   6       98.35      131.24     29.09 o 
  14  12   6      366.83      432.30     60.64 o 
   1  13   6       79.88       90.47     52.15 o 
   2  13   6      396.19      446.74     38.00 o 
   3  13   6       49.50        1.67     19.68 o 
   4  13   6       35.63       32.35     21.62 o 
   5  13   6     1131.74     1035.09     58.00 o 
   6  13   6        3.45        8.56     22.18 o 
   7  13   6      736.70      764.10     67.28 o 
   8  13   6      416.74      492.22     39.90 o 
   9  13   6        3.42       -1.99     21.60 o 
  10  13   6       53.77       -2.75     24.09 o 
  11  13   6        8.66        9.04     23.23 o 
  12  13   6       19.64       44.72     25.76 o 
  13  13   6       49.78       69.43     38.45 o 
   0  14   6       61.09        0.00     39.94 o 
   1  14   6       36.69      -12.12     37.73 o 
   2  14   6      131.22      118.73     36.09 o 
   3  14   6       56.38       66.68     44.38 o 
   4  14   6      158.64      129.83     25.89 o 
   5  14   6      109.58      173.42     39.17 o 
   6  14   6       96.58       89.87     26.60 o 
   7  14   6       12.67       26.72     30.25 o 
   8  14   6      747.53      830.19    103.60 o 
   9  14   6       34.33       32.14     24.47 o 
  10  14   6        0.24        4.70     23.53 o 
  11  14   6        0.41      -22.16     24.05 o 
  12  14   6       15.61       81.22     27.87 o 
   1  15   6       35.24       10.65     48.82 o 
   2  15   6       21.82       -0.06     32.18 o 
   3  15   6       37.39      -39.03     30.57 o 
   4  15   6      292.31      297.36     47.72 o 
   5  15   6      115.06       99.88     29.97 o 
   6  15   6        1.71      -19.12     22.97 o 
   7  15   6      143.03      113.04     35.43 o 
   8  15   6        0.40        1.49     25.22 o 
   9  15   6        3.65        6.69     27.21 o 
  10  15   6        0.39        9.57     27.72 o 
   0  16   6      961.20      921.20     88.79 o 
   1  16   6       64.27       78.58     38.42 o 
   2  16   6        6.95      -44.54     29.69 o 
   3  16   6        2.85      -26.14     32.14 o 
   4  16   6      196.48      254.91     47.38 o 
   5  16   6       70.74      108.18     40.71 o 
   6  16   6       34.33       19.97     39.14 o 
   7  16   6        0.56      -31.07     39.23 o 
   8  16   6        3.33      -41.55     28.20 o 
   1  17   6        4.03       36.31     36.25 o 
   2  17   6       23.49      -17.97     31.91 o 
   3  17   6        8.51      -22.39     34.10 o 
   4  17   6        0.05       33.46     39.99 o 
   5  17   6       75.89       58.94     40.71 o 
   6  17   6       71.64       42.12     39.99 o 
   1   1   7     1393.16     1416.00     23.74 o 
   2   1   7     1395.46     1456.53     25.12 o 
   3   1   7     1279.72     1212.73     20.30 o 
   4   1   7      815.60      791.00     16.28 o 
   5   1   7      651.20      670.89     15.67 o 
   6   1   7     1998.33     1917.07     31.47 o 
   7   1   7     3328.40     3599.58     52.07 o 
   8   1   7      167.51      202.66     12.64 o 
   9   1   7      294.39      377.85     16.49 o 
  10   1   7      152.59      136.51     12.96 o 
  11   1   7      387.69      421.29     21.95 o 
  12   1   7        9.12      -16.24     12.43 o 
  13   1   7       12.65      -20.69     13.79 o 
  14   1   7      145.21      146.52     21.65 o 
  15   1   7      824.80      807.90     38.73 o 
  16   1   7       60.71       76.09     23.84 o 
  17   1   7       95.12       85.80     24.95 o 
  18   1   7       96.33       58.15     24.89 o 
  19   1   7        0.01      -29.37     26.06 o 
   0   2   7     7680.39     7599.10    129.60 o 
   1   2   7     3620.53     3701.53     48.15 o 
   2   2   7      786.54      747.97     15.40 o 
   3   2   7      730.12      694.40     16.87 o 
   4   2   7     2869.23     2911.29     44.90 o 
   5   2   7      886.50      923.71     21.56 o 
   6   2   7     5361.09     5572.00     73.10 o 
   7   2   7      108.92      161.56     10.81 o 
   8   2   7        0.14      -10.60      7.68 o 
   9   2   7       76.69       62.18     10.53 o 
  10   2   7      536.68      571.78     22.17 o 
  11   2   7       10.94        8.87     12.05 o 
  12   2   7       81.73       75.70     15.76 o 
  13   2   7       50.50       26.23     16.28 o 
  14   2   7      352.32      317.54     23.98 o 
  15   2   7       28.90       83.51     23.28 o 
  16   2   7        1.06      -17.05     22.26 o 
  17   2   7       39.03       34.29     23.00 o 
  18   2   7        0.05      -25.11     21.74 o 
  19   2   7        0.31      -35.19     25.95 o 
   1   3   7      117.21      124.69      7.05 o 
   2   3   7        0.03       -0.63      6.21 o 
   3   3   7     1524.76     1411.34     26.08 o 
   4   3   7      297.80      280.12     12.98 o 
   5   3   7     1266.17     1350.36     27.04 o 
   6   3   7     3419.15     3605.55     56.17 o 
   7   3   7       28.63       32.05      9.76 o 
   8   3   7     1028.34     1093.52     27.00 o 
   9   3   7      213.07      241.81     16.23 o 
  10   3   7       31.87        1.52     11.25 o 
  11   3   7      908.72      994.68     29.50 o 
  12   3   7       90.02       45.42     15.42 o 
  13   3   7        7.80      -12.48     16.51 o 
  14   3   7      171.94      160.00     23.24 o 
  15   3   7     3431.43     3618.57     80.37 o 
  16   3   7       88.99      114.39     38.29 o 
  17   3   7        3.09      -11.32     22.43 o 
  18   3   7       18.21      -22.15     26.08 o 
  19   3   7        0.66        1.53     28.08 o 
   0   4   7     5434.95     5430.76    104.47 o 
   1   4   7      837.25      854.69     18.83 o 
   2   4   7      454.48      467.95     15.98 o 
   3   4   7      729.92      675.05     18.53 o 
   4   4   7      267.29      267.82     16.27 o 
   5   4   7      723.65      750.00     19.79 o 
   6   4   7      336.17      333.51     15.67 o 
   7   4   7     1061.77     1139.09     26.87 o 
   8   4   7        0.65       -2.60      9.03 o 
   9   4   7       42.55       22.97     11.23 o 
  10   4   7      387.21      366.24     22.20 o 
  11   4   7       15.32        0.69     14.01 o 
  12   4   7      830.21      921.40     33.05 o 
  13   4   7      211.71      224.11     32.26 o 
  14   4   7      817.86      842.02     42.99 o 
  15   4   7       11.36       43.97     20.90 o 
  16   4   7      289.25      281.09     35.36 o 
  17   4   7       34.12        8.67     26.59 o 
  18   4   7       88.01      117.00     31.30 o 
  19   4   7        0.75        9.78     29.83 o 
   1   5   7      836.46      749.85     16.10 o 
   2   5   7      843.01      775.14     18.91 o 
   3   5   7      280.83      261.20     12.47 o 
   4   5   7     1104.16     1101.31     28.80 o 
   5   5   7        5.04       -2.18      7.72 o 
   6   5   7        0.95      -11.86      8.29 o 
   7   5   7      270.61      274.13     17.15 o 
   8   5   7      888.15      843.44     27.07 o 
   9   5   7       19.05      -18.07     12.05 o 
  10   5   7        8.74       -7.78     13.30 o 
  11   5   7        0.11      -18.51     14.72 o 
  12   5   7      283.82      318.52     24.89 o 
  13   5   7     2310.45     2356.66     60.66 o 
  14   5   7      301.44      286.31     33.29 o 
  15   5   7       15.57        4.80     21.97 o 
  16   5   7      137.70      158.24     28.63 o 
  17   5   7        1.41      -17.33     23.62 o 
  18   5   7       65.53       71.20     31.05 o 
   0   6   7      282.55      337.80     22.75 o 
   1   6   7        6.04       -8.76      5.84 o 
   2   6   7     5812.30     5513.93     71.35 o 
   3   6   7     2173.89     2119.16     40.58 o 
   4   6   7     2769.03     2863.13     50.28 o 
   5   6   7     2675.31     2819.15     50.55 o 
   6   6   7      120.03       76.54     12.72 o 
   7   6   7      275.18      300.51     18.67 o 
   8   6   7     1190.18     1290.33     33.68 o 
   9   6   7      118.51      166.33     17.53 o 
  10   6   7      165.48      159.00     19.29 o 
  11   6   7      742.91      777.44     33.83 o 
  12   6   7     1111.45     1229.23     44.22 o 
  13   6   7        1.44       32.37     23.10 o 
  14   6   7       28.66      -22.40     21.04 o 
  15   6   7      131.97      159.34     28.07 o 
  16   6   7        4.29      -22.04     22.77 o 
  17   6   7       78.47       56.43     26.60 o 
  18   6   7       61.73       89.40     28.55 o 
   1   7   7      632.50      620.89     15.77 o 
   2   7   7     1179.47     1164.90     22.36 o 
   3   7   7      301.88      355.67     21.26 o 
   4   7   7     2325.66     2357.98     45.46 o 
   5   7   7     3283.18     3319.09     65.29 o 
   6   7   7      664.68      691.87     27.63 o 
   7   7   7     1593.18     1687.50     38.97 o 
   8   7   7      150.57      140.39     17.07 o 
   9   7   7        0.59       -7.49     13.75 o 
  10   7   7      560.30      600.74     35.97 o 
  11   7   7     1256.04     1210.35     55.44 o 
  12   7   7      137.07      195.90     27.53 o 
  13   7   7        4.18       14.51     21.72 o 
  14   7   7        0.63      -13.25     22.56 o 
  15   7   7      687.26      697.59     47.43 o 
  16   7   7        9.40       -5.43     24.27 o 
  17   7   7        0.46      -16.66     23.89 o 
   0   8   7      818.67      762.03     25.93 o 
   1   8   7       53.73       45.65      8.17 o 
   2   8   7      216.85      230.86     13.37 o 
   3   8   7      786.36      762.88     23.45 o 
   4   8   7      211.89      238.38     16.64 o 
   5   8   7      457.42      461.08     24.36 o 
   6   8   7      975.51      989.77     32.06 o 
   7   8   7      537.04      566.21     24.52 o 
   8   8   7        1.40      -20.16     16.13 o 
   9   8   7     1129.70     1157.29     40.33 o 
  10   8   7      186.88      140.81     23.62 o 
  11   8   7        0.11      -28.43     18.95 o 
  12   8   7       19.17       24.08     23.16 o 
  13   8   7       66.72       49.03     24.42 o 
  14   8   7        9.09       19.22     23.70 o 
  15   8   7       40.01       42.26     25.64 o 
  16   8   7       12.10      -14.45     23.75 o 
  17   8   7       26.84        7.69     26.10 o 
   1   9   7     1004.17     1032.63     27.11 o 
   2   9   7      945.09      920.80     26.12 o 
   3   9   7       24.44       25.33     11.04 o 
   4   9   7      329.74      399.13     20.96 o 
   5   9   7       33.67       47.12     12.81 o 
   6   9   7     1316.32     1262.41     46.53 o 
   7   9   7      692.87      668.91     42.39 o 
   8   9   7     1952.61     1970.99     52.97 o 
   9   9   7      148.80      176.38     38.95 o 
  10   9   7       37.34      -27.92     18.61 o 
  11   9   7       16.22      -29.12     19.42 o 
  12   9   7       20.77       43.65     23.85 o 
  13   9   7       70.79       49.12     24.52 o 
  14   9   7       15.63       35.14     24.00 o 
  15   9   7      106.12       92.03     28.16 o 
  16   9   7       21.64        9.09     25.76 o 
   0  10   7       17.93       -5.97     34.40 o 
   1  10   7      424.19      416.47     22.48 o 
   2  10   7       10.41        1.23     11.08 o 
   3  10   7       52.66       63.56     13.61 o 
   4  10   7      227.99      260.78     18.77 o 
   5  10   7        6.40       19.10     15.63 o 
   6  10   7      125.90      116.11     22.58 o 
   7  10   7      208.98      128.72     25.08 o 
   8  10   7       29.16      -27.51     18.34 o 
   9  10   7       23.09       23.08     21.11 o 
  10  10   7       45.03       31.14     22.08 o 
  11  10   7       39.23       22.81     29.90 o 
  12  10   7      248.74      282.15     42.42 o 
  13  10   7       33.70       53.47     25.83 o 
  14  10   7        1.32        9.11     24.00 o 
  15  10   7        5.54       -5.05     24.17 o 
  16  10   7       67.84      110.08     30.39 o 
   1  11   7        1.63      -20.36     14.61 o 
   2  11   7      152.34      157.76     19.26 o 
   3  11   7      640.07      628.81     28.16 o 
   4  11   7       13.92      -14.40     14.85 o 
   5  11   7      391.74      425.48     30.78 o 
   6  11   7       62.70       38.78     22.07 o 
   7  11   7      130.81       90.63     25.72 o 
   8  11   7        4.04      -26.22     18.76 o 
   9  11   7     1348.09     1329.27     55.00 o 
  10  11   7      121.87       58.52     24.21 o 
  11  11   7      135.89      144.74     27.26 o 
  12  11   7       62.67       54.57     25.95 o 
  13  11   7       98.80      116.35     28.31 o 
  14  11   7        7.63       -6.91     24.92 o 
  15  11   7       72.84      100.52     30.13 o 
   0  12   7      602.73      563.79     49.27 o 
   1  12   7      326.77      458.82     36.72 o 
   2  12   7      378.51      474.16     38.31 o 
   3  12   7      605.71      660.73     36.35 o 
   4  12   7      516.42      503.55     34.29 o 
   5  12   7      560.46      571.80     52.02 o 
   6  12   7       95.31       44.76     22.65 o 
   7  12   7       52.31       44.37     35.24 o 
   8  12   7        0.19      -27.09     19.37 o 
   9  12   7      226.74      245.61     29.49 o 
  10  12   7      248.57      229.55     29.17 o 
  11  12   7       43.22       88.01     26.80 o 
  12  12   7      101.06       89.30     27.31 o 
  13  12   7        0.28      -29.46     24.00 o 
  14  12   7        1.07       -0.27     25.12 o 
   1  13   7     1155.16     1178.11     62.73 o 
   2  13   7        9.84       -4.43     24.36 o 
   3  13   7      202.81      235.49     33.31 o 
   4  13   7       57.95       24.96     22.15 o 
   5  13   7      226.08      228.38     29.25 o 
   6  13   7        7.79       12.20     21.83 o 
   7  13   7        5.85        4.95     23.19 o 
   8  13   7       10.27      -13.58     21.67 o 
   9  13   7        7.13      -11.42     20.89 o 
  10  13   7       30.93       23.44     24.63 o 
  11  13   7        9.61       36.31     25.01 o 
  12  13   7       52.50       82.76     27.44 o 
  13  13   7        0.81      -12.75     24.88 o 
   0  14   7      573.94      730.23     86.56 o 
   1  14   7       94.20       97.84     35.28 o 
   2  14   7       40.59       66.36     32.14 o 
   3  14   7       62.56       45.80     34.10 o 
   4  14   7      609.90      690.24     49.54 o 
   5  14   7      266.22      238.13     34.79 o 
   6  14   7       62.60       62.97     25.87 o 
   7  14   7      306.58      335.41     96.32 o 
   8  14   7       68.96       64.70     26.93 o 
   9  14   7      157.43      172.60     32.23 o 
  10  14   7        5.31       -9.88     23.52 o 
  11  14   7      370.02      460.85     47.42 o 
   1  15   7        0.26        7.42     31.91 o 
   2  15   7      105.39       54.40     33.71 o 
   3  15   7        4.21       21.74     30.57 o 
   4  15   7        2.82      -26.10     32.84 o 
   5  15   7      191.96      161.50     41.39 o 
   6  15   7      145.13      120.63     39.04 o 
   7  15   7        5.46        2.85     30.30 o 
   8  15   7        3.72      -20.19     24.98 o 
   9  15   7       55.06       59.88     29.45 o 
  10  15   7        1.75       17.86     29.78 o 
   0  16   7       66.75       -8.88     48.82 o 
   1  16   7        4.25        5.67     35.28 o 
   2  16   7       77.57       91.33     39.99 o 
   3  16   7        1.77      -13.67     34.41 o 
   4  16   7        2.03      -47.18     31.46 o 
   5  16   7       37.74      -12.10     34.10 o 
   6  16   7        0.00      -36.72     33.57 o 
   7  16   7       94.51       84.33     55.48 o 
   8  16   7       32.35      -16.12     29.84 o 
   1  17   7        3.29      -47.61     32.51 o 
   2  17   7        2.62      -49.26     32.84 o 
   3  17   7        6.23      -13.16     33.06 o 
   4  17   7        0.08      -24.56     45.49 o 
   5  17   7        7.77      -24.51     52.15 o 
   0   0   8     9687.44     9076.75    217.74 o 
   1   0   8     9574.45     9691.73    191.60 o 
   2   0   8     4194.37     4265.48     88.45 o 
   3   0   8     5248.35     5189.56     93.54 o 
   4   0   8      203.55      221.14     14.88 o 
   5   0   8      804.60      833.55     25.24 o 
   6   0   8     2323.35     2297.73     54.20 o 
   7   0   8      276.04      303.54     22.74 o 
   8   0   8      708.67      773.76     31.76 o 
   9   0   8     1681.33     1829.76     48.44 o 
  10   0   8      130.59      128.17     20.34 o 
  11   0   8      425.80      439.03     35.39 o 
  12   0   8       66.17       94.68     25.62 o 
  13   0   8       37.74       -3.08     22.86 o 
  14   0   8      264.39      289.52     36.72 o 
  15   0   8       37.21       39.04     34.74 o 
  16   0   8       32.40       40.27     30.70 o 
  17   0   8        2.05       25.52     37.66 o 
  18   0   8        6.45      -24.21     41.05 o 
  19   0   8        5.38      -25.63     38.23 o 
   1   1   8     7968.87     8129.21     98.58 o 
   2   1   8      104.27       89.81      8.04 o 
   3   1   8       13.97        4.11      5.36 o 
   4   1   8     1186.08     1102.00     20.46 o 
   5   1   8     2740.81     2813.03     43.39 o 
   6   1   8       53.40       26.13      8.02 o 
   7   1   8      188.80      211.04     14.07 o 
   8   1   8       30.90       26.47     10.78 o 
   9   1   8      250.47      319.11     18.21 o 
  10   1   8      322.15      369.39     20.36 o 
  11   1   8        5.97      -10.07     11.72 o 
  12   1   8       17.23      -20.59     13.73 o 
  13   1   8       51.76       -9.64     16.42 o 
  14   1   8      528.29      595.68     32.72 o 
  15   1   8      174.06      160.61     36.84 o 
  16   1   8        5.87       -3.14     20.78 o 
  17   1   8      167.33      187.45     28.24 o 
  18   1   8        8.34      -26.36     22.87 o 
  19   1   8       50.16       16.64     27.87 o 
   0   2   8     4271.31     4354.12    100.22 o 
   1   2   8     2293.48     2219.63     34.53 o 
   2   2   8      935.47      963.79     17.90 o 
   3   2   8     2279.55     2309.27     37.46 o 
   4   2   8       37.30       38.82      8.09 o 
   5   2   8      206.90      209.71     12.68 o 
   6   2   8     1042.05     1169.22     22.91 o 
   7   2   8     6707.52     7048.62     99.57 o 
   8   2   8      758.23      780.32     23.04 o 
   9   2   8      842.62      958.70     26.38 o 
  10   2   8       60.34       61.45     13.72 o 
  11   2   8      262.46      240.90     18.37 o 
  12   2   8        2.09      -19.44     12.96 o 
  13   2   8       53.03        3.91     15.57 o 
  14   2   8      557.04      495.74     33.62 o 
  15   2   8      442.11      471.36     38.09 o 
  16   2   8      110.22      116.10     25.93 o 
  17   2   8      297.06      349.93     32.27 o 
  18   2   8        8.23       -6.17     23.35 o 
  19   2   8       50.19       23.20     25.62 o 
   1   3   8     3511.92     3407.64     46.14 o 
   2   3   8     4599.00     4350.36     67.31 o 
   3   3   8        3.97       -9.03      6.02 o 
   4   3   8      341.06      339.88     18.75 o 
   5   3   8      286.21      273.17     13.99 o 
   6   3   8     2755.38     2685.04     48.80 o 
   7   3   8      236.93      302.97     16.13 o 
   8   3   8      565.43      622.50     24.02 o 
   9   3   8        0.21      -11.11     10.48 o 
  10   3   8      819.59      805.30     25.93 o 
  11   3   8        5.82      -10.48     13.63 o 
  12   3   8       69.04       60.92     17.96 o 
  13   3   8     1491.25     1466.64     42.47 o 
  14   3   8      437.54      484.43     30.72 o 
  15   3   8        0.46       55.96     23.08 o 
  16   3   8       23.30        9.19     29.04 o 
  17   3   8       10.72       -8.50     22.72 o 
  18   3   8        0.21       -9.08     29.73 o 
   0   4   8       52.85       67.64     10.32 o 
   1   4   8     2420.65     2480.86     36.06 o 
   2   4   8     4278.77     4116.03     59.86 o 
   3   4   8      246.00      267.14     14.39 o 
   4   4   8     2005.65     1895.94     34.03 o 
   5   4   8      317.88      332.75     20.33 o 
   6   4   8      190.68      257.16     14.75 o 
   7   4   8     1377.95     1346.61     30.00 o 
   8   4   8     4255.36     4517.11     70.77 o 
   9   4   8      665.98      693.29     30.12 o 
  10   4   8      275.46      354.57     23.05 o 
  11   4   8      205.07      182.04     24.32 o 
  12   4   8       12.41      -24.42     16.28 o 
  13   4   8       19.32      -13.74     18.04 o 
  14   4   8       67.36       54.09     20.93 o 
  15   4   8       44.98       23.75     20.35 o 
  16   4   8       69.49      119.33     30.62 o 
  17   4   8        1.29       -8.52     27.20 o 
  18   4   8        4.31      -19.98     27.61 o 
   1   5   8       75.93       65.65      7.56 o 
   2   5   8     2812.68     2754.70     44.10 o 
   3   5   8     4095.43     4009.48     64.63 o 
   4   5   8      420.61      391.62     17.01 o 
   5   5   8       46.61       21.75      9.00 o 
   6   5   8      289.63      327.26     16.36 o 
   7   5   8       70.16       62.98     11.88 o 
   8   5   8        2.59       -7.85     11.84 o 
   9   5   8      346.42      321.35     24.91 o 
  10   5   8      153.65       99.74     17.89 o 
  11   5   8      808.42      754.80     30.45 o 
  12   5   8     1305.16     1421.27     46.86 o 
  13   5   8       66.80       54.73     20.74 o 
  14   5   8      195.08      166.96     27.45 o 
  15   5   8        1.82      -22.71     21.68 o 
  16   5   8        1.31      -13.81     22.36 o 
  17   5   8        9.50        3.59     27.87 o 
  18   5   8       34.51       36.20     30.60 o 
   0   6   8       36.26       32.76     10.32 o 
   1   6   8     2092.15     2021.33     32.11 o 
   2   6   8     1908.07     1975.33     38.10 o 
   3   6   8      211.49      256.31     21.16 o 
   4   6   8     2041.78     2003.42     39.54 o 
   5   6   8     1771.20     1697.90     36.46 o 
   6   6   8       38.14       31.74     12.14 o 
   7   6   8      260.36      297.36     28.94 o 
   8   6   8        8.69        2.02     12.55 o 
   9   6   8        4.27      -18.56     13.46 o 
  10   6   8      227.49      235.56     21.69 o 
  11   6   8      701.59      674.45     40.37 o 
  12   6   8       41.38       27.30     19.34 o 
  13   6   8      616.28      693.26     39.68 o 
  14   6   8      166.86      160.03     27.71 o 
  15   6   8       23.51       34.42     24.50 o 
  16   6   8        8.98       -1.72     23.77 o 
  17   6   8       52.82       75.01     28.09 o 
  18   6   8       11.45        7.07     30.85 o 
   1   7   8      429.25      439.55     15.91 o 
   2   7   8      878.81      894.03     22.30 o 
   3   7   8      227.94      221.84     13.20 o 
   4   7   8       70.78       60.93     12.22 o 
   5   7   8     1583.03     1496.36     38.98 o 
   6   7   8      308.46      379.55     26.63 o 
   7   7   8      292.26      276.72     19.28 o 
   8   7   8      239.79      268.43     20.78 o 
   9   7   8     1218.66     1232.42     35.91 o 
  10   7   8       78.10       29.45     21.34 o 
  11   7   8        1.24      -27.27     18.18 o 
  12   7   8     2073.97     2056.03     70.14 o 
  13   7   8      404.02      510.43     37.17 o 
  14   7   8        1.94      -31.73     22.91 o 
  15   7   8       34.75       44.55     24.77 o 
  16   7   8        8.85       -6.32     25.10 o 
  17   7   8       20.07       49.56     27.04 o 
   0   8   8      562.11      564.20     22.79 o 
   1   8   8      255.38      278.14     14.70 o 
   2   8   8     2473.00     2273.13     44.52 o 
   3   8   8       15.45        2.89     10.09 o 
   4   8   8        1.41      -10.54     10.38 o 
   5   8   8      495.40      518.35     24.58 o 
   6   8   8        0.15       -4.09     12.14 o 
   7   8   8     2858.56     2932.43     58.02 o 
   8   8   8      474.84      537.31     34.74 o 
   9   8   8      520.35      610.87     33.45 o 
  10   8   8      313.84      315.27     28.83 o 
  11   8   8        4.41      -29.20     19.47 o 
  12   8   8      261.75      257.66     46.85 o 
  13   8   8      205.69      205.38     28.85 o 
  14   8   8       44.68       18.41     23.91 o 
  15   8   8       71.13       47.66     25.83 o 
  16   8   8       20.03       13.65     26.02 o 
  17   8   8       45.96       27.04     27.70 o 
   1   9   8      551.11      539.18     21.18 o 
   2   9   8      190.40      241.79     17.20 o 
   3   9   8      281.05      321.75     19.85 o 
   4   9   8      343.76      427.54     23.04 o 
   5   9   8       60.48       41.28     14.58 o 
   6   9   8      467.61      494.61     26.85 o 
   7   9   8     1201.00     1015.86     65.14 o 
   8   9   8       55.04       79.87     21.60 o 
   9   9   8      364.10      426.02     31.93 o 
  10   9   8       89.54       16.93     21.50 o 
  11   9   8        3.85      -29.08     19.39 o 
  12   9   8       93.37      143.48     33.21 o 
  13   9   8      179.28      122.85     27.31 o 
  14   9   8        8.88        8.47     23.83 o 
  15   9   8        0.10      -21.46     24.51 o 
  16   9   8       50.85       47.19     26.81 o 
   0  10   8      107.14      115.79     27.73 o 
   1  10   8       30.96        9.23     20.82 o 
   2  10   8      273.82      281.91     18.62 o 
   3  10   8       80.53       66.09     14.18 o 
   4  10   8      780.40      775.89     27.24 o 
   5  10   8      271.01      381.53     26.30 o 
   6  10   8       75.07       68.09     21.77 o 
   7  10   8      908.60      911.47     36.48 o 
   8  10   8        0.10      -28.87     19.24 o 
   9  10   8     1332.36     1267.80     67.50 o 
  10  10   8       37.83        9.42     21.25 o 
  11  10   8      134.27      124.64     26.02 o 
  12  10   8      285.09      312.06     32.60 o 
  13  10   8       25.68       40.68     26.26 o 
  14  10   8       36.34       52.52     26.81 o 
  15  10   8      113.03      113.45     29.56 o 
   1  11   8      263.28      219.56     41.64 o 
   2  11   8       26.96      -16.41     16.01 o 
   3  11   8       74.81       69.05     24.62 o 
   4  11   8      479.90      401.57     27.31 o 
   5  11   8     1114.78     1041.84     36.97 o 
   6  11   8      252.89      242.62     30.64 o 
   7  11   8        4.22      -26.48     17.65 o 
   8  11   8      260.23      197.43     26.38 o 
   9  11   8       19.06       30.55     22.56 o 
  10  11   8      182.39      214.04     36.74 o 
  11  11   8        2.13        0.82     22.53 o 
  12  11   8       11.67        7.26     23.73 o 
  13  11   8        2.47      -33.32     23.48 o 
  14  11   8        6.15      -10.36     27.00 o 
   0  12   8        1.19      -19.42     24.52 o 
   1  12   8     1194.11     1095.09     49.09 o 
   2  12   8      350.74      319.25     34.55 o 
   3  12   8      384.17      378.13     36.08 o 
   4  12   8        4.69      -21.02     19.87 o 
   5  12   8      103.22      122.66     30.69 o 
   6  12   8      337.71      400.68     34.99 o 
   7  12   8      186.85      157.87     36.75 o 
   8  12   8      108.23      152.08     26.52 o 
   9  12   8       78.04       28.38     23.25 o 
  10  12   8        1.80       -3.84     22.82 o 
  11  12   8        8.38      -12.59     23.13 o 
  12  12   8       90.73      117.55     28.61 o 
  13  12   8       32.20       -2.88     25.68 o 
   1  13   8      150.06      151.92     28.81 o 
   2  13   8      377.57      276.66     33.73 o 
   3  13   8       98.14       81.30     27.95 o 
   4  13   8      700.34      716.74     47.28 o 
   5  13   8      443.16      435.87     65.71 o 
   6  13   8        0.91      -24.11     46.48 o 
   7  13   8       60.43       57.29     29.29 o 
   8  13   8        9.02      -12.30     20.97 o 
   9  13   8      128.42      158.91     32.31 o 
  10  13   8       80.64       51.69     25.91 o 
  11  13   8       30.56       45.82     26.69 o 
  12  13   8        6.60      -17.58     24.56 o 
   0  14   8       14.55      -24.41     46.60 o 
   1  14   8       18.25        8.39     32.14 o 
   2  14   8      326.44      260.33     82.12 o 
   3  14   8      173.40      106.14     29.77 o 
   4  14   8       23.63       28.81     27.73 o 
   5  14   8       51.54       60.82     27.74 o 
   6  14   8      120.69      126.99     42.28 o 
   7  14   8      182.39      212.67     39.67 o 
   8  14   8        0.66      -12.37     24.30 o 
   9  14   8      284.10      215.34     42.60 o 
  10  14   8       51.81       50.47     25.52 o 
  11  14   8       10.36      -11.32     25.28 o 
   1  15   8        1.98        2.54     32.84 o 
   2  15   8       19.76       38.25     35.51 o 
   3  15   8        3.20       38.79     35.68 o 
   4  15   8       10.39        2.54     32.84 o 
   5  15   8      159.39      170.66     33.63 o 
   6  15   8       45.47       17.33     36.85 o 
   7  15   8       69.99       99.51     44.70 o 
   8  15   8       48.76       85.15     33.89 o 
   9  15   8        6.54       -6.05     27.72 o 
   0  16   8       32.08       31.07     53.26 o 
   1  16   8       24.36      -18.06     34.41 o 
   2  16   8      218.03      214.85     45.51 o 
   3  16   8        1.35       21.57     33.49 o 
   4  16   8        0.48      -50.24     33.49 o 
   5  16   8       35.32       41.68     36.62 o 
   6  16   8        4.20      -69.90     46.60 o 
   7  16   8      176.66      119.84     68.80 o 
   1  17   8       54.54      111.64     43.13 o 
   2  17   8       41.18       11.37     41.05 o 
   3  17   8       23.71       -6.71     35.28 o 
   1   1   9     2109.45     2202.36     32.75 o 
   2   1   9      589.27      646.47     16.73 o 
   3   1   9     1133.22     1164.45     23.68 o 
   4   1   9     2262.68     2199.01     33.87 o 
   5   1   9      262.18      311.42     14.82 o 
   6   1   9       75.79      130.61     12.66 o 
   7   1   9       61.71       52.83     10.65 o 
   8   1   9     2868.08     3049.29     52.26 o 
   9   1   9     1599.24     1615.13     35.60 o 
  10   1   9        3.16      -10.81     11.55 o 
  11   1   9      351.93      334.30     23.78 o 
  12   1   9      139.34      107.29     19.69 o 
  13   1   9       22.36      -21.23     16.54 o 
  14   1   9      556.79      568.02     33.04 o 
  15   1   9       82.40       24.98     27.24 o 
  16   1   9       35.19       47.33     22.99 o 
  17   1   9       26.10       42.53     26.96 o 
  18   1   9       43.23        8.53     24.38 o 
   0   2   9     5107.88     5291.90     96.07 o 
   1   2   9      498.06      548.35     18.66 o 
   2   2   9      166.57      216.79     11.57 o 
   3   2   9       96.03      101.41      7.88 o 
   4   2   9      162.56      168.17     13.12 o 
   5   2   9      498.18      557.25     17.71 o 
   6   2   9     1546.28     1555.21     31.76 o 
   7   2   9       76.66      105.06     16.44 o 
   8   2   9      278.90      334.44     19.63 o 
   9   2   9      371.66      418.83     20.49 o 
  10   2   9      148.05      116.67     14.80 o 
  11   2   9      218.78      234.11     19.40 o 
  12   2   9       74.89       47.07     18.27 o 
  13   2   9        4.70       -6.40     17.52 o 
  14   2   9      303.32      307.14     30.20 o 
  15   2   9       18.41       -7.48     21.05 o 
  16   2   9       43.60       55.46     24.98 o 
  17   2   9        0.01       11.78     23.93 o 
  18   2   9      124.59       77.47     27.35 o 
   1   3   9       47.43       74.31      7.76 o 
   2   3   9      739.88      737.71     17.13 o 
   3   3   9      436.63      517.03     16.34 o 
   4   3   9      140.00      145.46     14.44 o 
   5   3   9     2481.55     2413.14     41.72 o 
   6   3   9     1578.28     1602.99     32.66 o 
   7   3   9      190.98      238.95     15.57 o 
   8   3   9     1389.41     1406.03     34.81 o 
   9   3   9      535.42      519.77     23.93 o 
  10   3   9      145.89      157.56     17.18 o 
  11   3   9       60.30        5.90     14.60 o 
  12   3   9      193.87      163.32     21.52 o 
  13   3   9       51.66       28.15     21.81 o 
  14   3   9       80.08      131.79     25.65 o 
  15   3   9        7.51       15.48     21.78 o 
  16   3   9        0.28      -21.60     22.20 o 
  17   3   9       61.97       64.41     27.00 o 
  18   3   9       68.49       48.31     30.35 o 
   0   4   9     5445.03     5475.20     99.94 o 
   1   4   9      245.14      327.23     13.43 o 
   2   4   9     2206.47     2263.15     41.16 o 
   3   4   9      308.12      304.55     22.33 o 
   4   4   9      344.02      356.34     15.44 o 
   5   4   9        8.72       10.61      9.01 o 
   6   4   9     1526.71     1520.52     40.84 o 
   7   4   9      101.32      106.08     12.99 o 
   8   4   9     1152.56     1198.20     30.18 o 
   9   4   9      113.71      106.38     14.71 o 
  10   4   9        7.77       -3.98     14.92 o 
  11   4   9       75.84       14.84     16.52 o 
  12   4   9       64.64       26.30     18.31 o 
  13   4   9      100.61       96.60     22.65 o 
  14   4   9       14.44       18.97     20.38 o 
  15   4   9       95.69      133.68     26.34 o 
  16   4   9      175.97      148.51     28.15 o 
  17   4   9       18.80        1.37     28.46 o 
  18   4   9       45.96       32.24     30.47 o 
   1   5   9       24.83        9.76      7.36 o 
   2   5   9      669.94      607.08     18.11 o 
   3   5   9       75.28       68.57     10.98 o 
   4   5   9     1279.54     1270.04     29.78 o 
   5   5   9       94.35      105.62     11.95 o 
   6   5   9      253.61      292.94     16.40 o 
   7   5   9      633.78      607.85     21.53 o 
   8   5   9        5.13        0.35     12.93 o 
   9   5   9      469.13      457.96     43.95 o 
  10   5   9      654.13      745.01     29.64 o 
  11   5   9       27.68      -19.23     16.39 o 
  12   5   9       44.16       -3.68     19.24 o 
  13   5   9      215.04      204.68     24.64 o 
  14   5   9        9.24      -28.96     19.31 o 
  15   5   9      216.63      200.53     30.35 o 
  16   5   9       13.18       33.60     27.96 o 
  17   5   9       16.09       -8.53     27.97 o 
  18   5   9       43.66       36.88     32.33 o 
   0   6   9      770.22      784.40     26.92 o 
   1   6   9      804.92      827.21     20.93 o 
   2   6   9      423.12      453.21     16.60 o 
   3   6   9        2.31       -9.93      8.02 o 
   4   6   9       13.79        5.62     10.92 o 
   5   6   9       23.71       16.04      9.74 o 
   6   6   9       54.96       95.94     14.75 o 
   7   6   9       71.77       65.79     14.11 o 
   8   6   9     1239.63     1248.56     34.92 o 
   9   6   9      821.92      832.04     29.70 o 
  10   6   9       91.50       73.81     18.82 o 
  11   6   9     1106.13     1115.58     46.33 o 
  12   6   9      262.13      254.44     26.25 o 
  13   6   9      307.72      313.86     41.41 o 
  14   6   9        1.55       17.61     23.98 o 
  15   6   9      222.29      202.24     29.66 o 
  16   6   9       94.85      149.74     34.71 o 
  17   6   9      101.50      181.33     37.12 o 
   1   7   9      207.26      268.56     14.32 o 
   2   7   9      650.64      591.92     22.18 o 
   3   7   9       28.94       27.37      9.42 o 
   4   7   9      521.61      561.09     24.12 o 
   5   7   9      405.81      435.46     24.59 o 
   6   7   9      261.17      332.15     20.37 o 
   7   7   9       66.97       59.83     18.54 o 
   8   7   9      937.96      968.80     31.94 o 
   9   7   9      750.53      739.34     30.35 o 
  10   7   9      245.57      253.79     23.82 o 
  11   7   9      628.17      652.09     47.09 o 
  12   7   9       80.53       75.15     24.57 o 
  13   7   9        0.54        3.07     22.28 o 
  14   7   9        1.54      -18.19     22.82 o 
  15   7   9       15.17        6.57     23.34 o 
  16   7   9        1.08      -28.99     24.05 o 
  17   7   9        3.04      -13.53     28.37 o 
   0   8   9      878.70      800.43     35.35 o 
   1   8   9       69.20       25.71     11.77 o 
   2   8   9      469.03      511.05     21.20 o 
   3   8   9      134.04      144.27     14.54 o 
   4   8   9      848.54      823.86     26.52 o 
   5   8   9       17.52       -3.21     13.48 o 
   6   8   9     2687.83     2623.34     53.55 o 
   7   8   9       57.88       61.97     16.97 o 
   8   8   9     4542.53     4636.88    132.87 o 
   9   8   9        7.01       -1.31     18.79 o 
  10   8   9       14.50      -26.40     20.66 o 
  11   8   9        2.06      -32.94     21.96 o 
  12   8   9      121.87      107.66     25.68 o 
  13   8   9       12.98        7.19     23.75 o 
  14   8   9        1.31      -33.39     22.70 o 
  15   8   9        0.25       -6.35     23.57 o 
  16   8   9       42.59       28.78     26.43 o 
   1   9   9       75.84       59.72     14.02 o 
   2   9   9      565.75      558.17     25.83 o 
   3   9   9      151.53      135.59     15.60 o 
   4   9   9       32.63       -1.57     12.41 o 
   5   9   9      176.15      166.12     19.46 o 
   6   9   9      190.59      183.67     20.63 o 
   7   9   9       51.62       63.67     19.42 o 
   8   9   9       41.30       33.45     20.06 o 
   9   9   9        0.32      -28.43     18.95 o 
  10   9   9       18.57       -9.77     20.70 o 
  11   9   9       22.94      -25.04     20.69 o 
  12   9   9      104.70      118.36     27.17 o 
  13   9   9        6.86      -23.34     22.48 o 
  14   9   9       27.99       -1.54     24.29 o 
  15   9   9       12.71      -19.84     25.08 o 
  16   9   9       11.33       15.98     24.83 o 
   0  10   9     1026.45      840.55     49.43 o 
   1  10   9        3.86      -14.97     15.24 o 
   2  10   9        1.13       -8.33     13.22 o 
   3  10   9     1051.74     1021.81     40.91 o 
   4  10   9      626.80      583.46     37.22 o 
   5  10   9     1914.79     1963.90     55.88 o 
   6  10   9      214.65      279.06     32.35 o 
   7  10   9      125.94      160.36     23.52 o 
   8  10   9       19.26      -28.89     19.26 o 
   9  10   9      415.38      516.01     34.88 o 
  10  10   9        1.01      -29.62     19.75 o 
  11  10   9      101.67       95.57     26.06 o 
  12  10   9        8.88      -15.46     23.25 o 
  13  10   9       32.05       22.07     24.90 o 
  14  10   9        0.12       -3.37     29.41 o 
  15  10   9       19.16      -16.47     25.75 o 
   1  11   9      115.05       68.22     19.39 o 
   2  11   9      245.49      245.46     28.19 o 
   3  11   9       99.32       77.92     20.54 o 
   4  11   9       81.98       60.23     24.02 o 
   5  11   9      760.70      790.24     39.29 o 
   6  11   9      108.31      104.18     25.68 o 
   7  11   9       10.61      -28.15     18.77 o 
   8  11   9       65.94       44.63     25.32 o 
   9  11   9        0.77        6.83     21.33 o 
  10  11   9       71.23       36.11     23.19 o 
  11  11   9       41.22       18.33     23.82 o 
  12  11   9       23.62        8.95     24.83 o 
  13  11   9      216.82      246.63     32.94 o 
  14  11   9        7.74       -1.13     26.34 o 
   0  12   9      776.49      740.94     52.14 o 
   1  12   9        9.51      -21.74     17.41 o 
   2  12   9        2.86      -32.01     21.71 o 
   3  12   9      367.03      305.52     34.55 o 
   4  12   9       30.30       32.30     29.06 o 
   5  12   9       10.75      -12.52     33.29 o 
   6  12   9      131.77      173.85     37.80 o 
   7  12   9      477.84      505.92     33.98 o 
   8  12   9      416.81      454.46     33.71 o 
   9  12   9       64.65       60.45     24.16 o 
  10  12   9       20.02       27.25     24.22 o 
  11  12   9       26.31       12.00     25.14 o 
  12  12   9        2.24      -24.45     24.47 o 
  13  12   9       27.49       59.08     27.83 o 
   1  13   9      105.78      101.15     27.74 o 
   2  13   9       12.17        2.99     22.99 o 
   3  13   9      133.22       97.50     28.81 o 
   4  13   9       21.12        9.55     26.83 o 
   5  13   9        2.94       -4.04     28.86 o 
   6  13   9      194.90      216.40     56.59 o 
   7  13   9       25.82       37.73     36.09 o 
   8  13   9      173.33      178.90     30.93 o 
   9  13   9       53.76       27.30     23.08 o 
  10  13   9        7.26      -22.22     22.09 o 
  11  13   9       21.80      -10.56     24.39 o 
  12  13   9        1.14      -26.21     24.31 o 
   0  14   9      266.11      219.71     59.92 o 
   1  14   9        3.72      -44.54     29.69 o 
   2  14   9        1.23      -15.26     31.27 o 
   3  14   9       27.22       -0.72     23.17 o 
   4  14   9       66.91       66.71     27.95 o 
   5  14   9        3.78        6.74     26.33 o 
   6  14   9      102.88      129.24     39.99 o 
   7  14   9       11.83       27.13     38.42 o 
   8  14   9       15.10        2.78     28.57 o 
   9  14   9       83.83       67.04     28.98 o 
  10  14   9        2.17      -32.77     23.37 o 
   1  15   9       13.52      -17.99     29.69 o 
   2  15   9      393.43      366.53     50.84 o 
   3  15   9        0.43      -26.09     41.05 o 
   4  15   9        2.31      -15.48     31.91 o 
   5  15   9       90.54      127.21     34.46 o 
   6  15   9      217.03      156.28     44.54 o 
   7  15   9       15.07       48.10     47.71 o 
   8  15   9       33.87       35.81     33.26 o 
   0  16   9        1.65      -24.41     51.04 o 
   1  16   9       84.97       72.12     41.05 o 
   2  16   9      139.59      215.31     96.54 o 
   3  16   9       25.31       37.25     36.25 o 
   4  16   9        0.10      -24.41     31.96 o 
   5  16   9       84.82      103.46     41.38 o 
   6  16   9        0.16       42.16     55.48 o 
   0   0  10    15850.65    15515.03    461.24 o 
   1   0  10     1635.88     1577.59     44.61 o 
   2   0  10      461.37      465.17     23.83 o 
   3   0  10     4038.74     3908.09     75.57 o 
   4   0  10     1401.21     1362.53     35.18 o 
   5   0  10       68.22       52.68     14.41 o 
   6   0  10      107.85       81.10     14.14 o 
   7   0  10      150.09      166.25     22.99 o 
   8   0  10     5783.86     5962.68    138.14 o 
   9   0  10     1496.13     1434.68     60.13 o 
  10   0  10     1543.61     1612.84     59.33 o 
  11   0  10       93.44       93.54     27.28 o 
  12   0  10       30.66      -11.90     35.23 o 
  13   0  10        2.17      -23.36     23.39 o 
  14   0  10     1471.16     1450.66     84.04 o 
  15   0  10      512.26      548.05     51.75 o 
  16   0  10      323.87      308.69     41.00 o 
  17   0  10      781.66      584.59     78.80 o 
  18   0  10        7.31       -9.69     39.94 o 
   1   1  10      188.26      218.18     11.39 o 
   2   1  10       13.98        8.09      7.61 o 
   3   1  10        0.10       -1.52      7.22 o 
   4   1  10        6.29        8.19      8.07 o 
   5   1  10      251.35      300.42     16.46 o 
   6   1  10      340.08      327.57     16.30 o 
   7   1  10       64.72       42.13     11.21 o 
   8   1  10     1383.73     1355.85     31.51 o 
   9   1  10       43.51       56.43     14.66 o 
  10   1  10      370.89      367.83     24.03 o 
  11   1  10      244.09      238.27     22.18 o 
  12   1  10       32.23        8.94     16.80 o 
  13   1  10      154.71      104.02     22.26 o 
  14   1  10      125.99      109.13     22.58 o 
  15   1  10      103.73       83.93     24.50 o 
  16   1  10        9.82       37.04     23.45 o 
  17   1  10       13.38        1.61     23.93 o 
  18   1  10        0.28        4.57     27.63 o 
   0   2  10      601.87      656.10     69.36 o 
   1   2  10     1486.22     1538.81     37.48 o 
   2   2  10     3378.93     3723.54     51.02 o 
   3   2  10      510.98      450.70     18.98 o 
   4   2  10     1958.67     1892.17     34.65 o 
   5   2  10     2097.26     1906.15     35.90 o 
   6   2  10     1699.08     1650.20     36.11 o 
   7   2  10     1789.47     1976.16     38.86 o 
   8   2  10       61.32       74.23     13.46 o 
   9   2  10      219.32      266.07     18.51 o 
  10   2  10      475.20      500.09     23.49 o 
  11   2  10       44.64       48.05     16.99 o 
  12   2  10        1.56      -24.27     16.18 o 
  13   2  10      177.22      143.44     27.82 o 
  14   2  10      661.10      630.43     44.21 o 
  15   2  10        0.03      -21.98     21.22 o 
  16   2  10      663.39      610.39     83.45 o 
  17   2  10      252.26      249.33     32.72 o 
  18   2  10       27.14        2.26     25.73 o 
   1   3  10       56.04       70.22      9.09 o 
   2   3  10     1815.06     1802.33     31.46 o 
   3   3  10     1540.92     1357.61     29.88 o 
   4   3  10        9.29       -6.36      8.13 o 
   5   3  10        4.66       12.24      9.35 o 
   6   3  10     1405.64     1428.50     31.31 o 
   7   3  10       86.43      119.45     15.77 o 
   8   3  10     2063.65     2043.28     41.17 o 
   9   3  10       38.44       33.07     13.48 o 
  10   3  10      398.58      459.50     32.36 o 
  11   3  10      190.17      191.86     19.53 o 
  12   3  10       82.23       44.13     22.13 o 
  13   3  10      336.42      389.51     32.15 o 
  14   3  10       20.69       33.85     22.35 o 
  15   3  10       17.19        7.71     27.63 o 
  16   3  10       21.08       -0.29     22.72 o 
  17   3  10       24.54       15.75     25.01 o 
  18   3  10       12.05        9.28     28.82 o 
   0   4  10    26369.09    27148.25    444.44 o 
   1   4  10       36.66       70.54     16.16 o 
   2   4  10     2354.67     2383.42     43.87 o 
   3   4  10       17.57       -3.51      9.01 o 
   4   4  10      235.24      218.12     13.86 o 
   5   4  10      472.22      437.53     26.03 o 
   6   4  10     1590.95     1537.42     32.93 o 
   7   4  10      845.05      824.54     24.66 o 
   8   4  10     2776.56     2990.76     53.42 o 
   9   4  10     2080.83     2114.07     44.05 o 
  10   4  10       11.12      -21.44     14.30 o 
  11   4  10      269.77      268.16     24.37 o 
  12   4  10      105.24       41.29     19.77 o 
  13   4  10        0.30      -16.04     20.44 o 
  14   4  10     1248.37     1241.75     63.54 o 
  15   4  10       88.82       71.43     25.54 o 
  16   4  10      132.05      104.62     28.14 o 
  17   4  10      108.13       79.11     31.30 o 
   1   5  10      367.34      339.13     15.54 o 
   2   5  10        1.70       -8.63      8.18 o 
   3   5  10      124.45      126.83     12.76 o 
   4   5  10      119.76      122.40     12.37 o 
   5   5  10        1.83       -9.16      9.32 o 
   6   5  10      275.36      274.37     16.47 o 
   7   5  10        0.85        4.18     11.41 o 
   8   5  10      271.84      353.96     22.26 o 
   9   5  10      504.15      541.97     26.86 o 
  10   5  10      280.94      293.71     23.75 o 
  11   5  10       56.56       38.04     19.52 o 
  12   5  10       37.64        8.42     19.64 o 
  13   5  10       88.27       45.39     21.57 o 
  14   5  10        0.77        1.58     22.48 o 
  15   5  10       18.63       24.67     27.55 o 
  16   5  10        1.20      -17.48     27.44 o 
  17   5  10        1.33        3.64     29.16 o 
   0   6  10      311.34      311.17     24.17 o 
   1   6  10      177.63      172.11     12.90 o 
   2   6  10       37.44       21.39      9.35 o 
   3   6  10      112.10      100.27     12.36 o 
   4   6  10      465.45      484.08     20.51 o 
   5   6  10        0.58      -14.37      9.58 o 
   6   6  10      384.21      402.26     21.87 o 
   7   6  10     2292.42     2334.03     49.75 o 
   8   6  10       85.04       96.27     17.06 o 
   9   6  10      264.35      257.87     26.80 o 
  10   6  10       10.09      -24.72     16.48 o 
  11   6  10      494.28      463.46     30.15 o 
  12   6  10      104.27       88.38     21.91 o 
  13   6  10       65.86       63.72     25.07 o 
  14   6  10       40.82       75.83     26.29 o 
  15   6  10        4.30      -14.29     30.11 o 
  16   6  10       49.75       48.83     31.26 o 
  17   6  10       92.41      147.56     36.28 o 
   1   7  10        8.49        3.88      9.99 o 
   2   7  10      124.99      118.48     12.42 o 
   3   7  10       69.29       73.48     11.39 o 
   4   7  10      434.79      456.74     37.68 o 
   5   7  10       68.02       67.40     14.82 o 
   6   7  10      567.13      591.88     24.68 o 
   7   7  10      158.60      182.45     19.56 o 
   8   7  10     1546.60     1500.97     40.60 o 
   9   7  10      193.70      250.41     27.73 o 
  10   7  10      366.54      368.60     27.23 o 
  11   7  10       19.00      -26.12     17.41 o 
  12   7  10      102.83       83.63     24.82 o 
  13   7  10      402.27      382.08     48.42 o 
  14   7  10        1.07       12.80     23.60 o 
  15   7  10       11.45      -16.75     24.54 o 
  16   7  10        3.96       -1.78     28.82 o 
   0   8  10      220.52      233.20     23.39 o 
   1   8  10        1.12       -7.25     10.06 o 
   2   8  10       68.45       68.04     15.00 o 
   3   8  10        0.83      -14.40     11.42 o 
   4   8  10      171.00      167.14     22.71 o 
   5   8  10       46.58       42.76     16.38 o 
   6   8  10     1848.46     1790.09     58.23 o 
   7   8  10      582.63      633.96     29.03 o 
   8   8  10      968.02      938.07     32.62 o 
   9   8  10      650.92      732.70     32.68 o 
  10   8  10      168.84      167.36     26.31 o 
  11   8  10        0.40      -22.99     21.52 o 
  12   8  10      267.62      285.23     31.01 o 
  13   8  10        4.35        1.76     23.11 o 
  14   8  10       40.79       20.03     25.05 o 
  15   8  10        0.00      -21.55     28.34 o 
  16   8  10       51.49       48.57     29.30 o 
   1   9  10      196.49      211.07     19.34 o 
   2   9  10      300.26      303.04     21.73 o 
   3   9  10      522.17      564.19     28.17 o 
   4   9  10      108.61       85.31     19.02 o 
   5   9  10       43.17       52.44     17.22 o 
   6   9  10       15.74        8.07     15.44 o 
   7   9  10      257.09      276.58     22.67 o 
   8   9  10      252.02      303.54     28.09 o 
   9   9  10       18.97       18.11     20.68 o 
  10   9  10       47.77       48.68     22.72 o 
  11   9  10        1.41      -29.91     19.94 o 
  12   9  10      287.32      340.58     34.03 o 
  13   9  10       71.11       41.94     25.71 o 
  14   9  10       12.96      -25.47     23.81 o 
  15   9  10        7.83      -19.17     25.62 o 
   0  10  10     1071.96     1082.85     55.71 o 
   1  10  10      427.60      328.91     27.27 o 
   2  10  10       12.84       -6.66     16.66 o 
   3  10  10       63.65       50.86     17.62 o 
   4  10  10      267.58      342.49     25.64 o 
   5  10  10      407.72      391.41     26.92 o 
   6  10  10      192.45      239.36     34.50 o 
   7  10  10     1567.26     1683.91     50.23 o 
   8  10  10       12.79      -14.67     20.77 o 
   9  10  10      117.94       73.21     23.76 o 
  10  10  10       90.44       19.16     22.41 o 
  11  10  10      146.69      160.72     28.45 o 
  12  10  10       37.45       36.34     25.52 o 
  13  10  10       52.26       30.57     26.12 o 
  14  10  10       38.72        1.15     25.41 o 
   1  11  10      315.87      335.75     29.06 o 
   2  11  10       39.61       37.00     21.46 o 
   3  11  10      164.80      176.04     24.91 o 
   4  11  10        2.26      -17.75     19.34 o 
   5  11  10      537.32      464.13     39.90 o 
   6  11  10      175.57      190.75     27.23 o 
   7  11  10        2.22       -8.71     20.20 o 
   8  11  10       32.17       26.25     21.91 o 
   9  11  10       76.21       10.74     22.21 o 
  10  11  10       55.38       90.37     25.66 o 
  11  11  10        1.99      -11.36     23.46 o 
  12  11  10       29.55       16.84     26.30 o 
  13  11  10        7.20        4.10     29.70 o 
   0  12  10       25.79      -30.50     37.73 o 
   1  12  10      765.82      732.06     37.71 o 
   2  12  10       85.12       63.48     26.46 o 
   3  12  10       19.64        3.50     22.86 o 
   4  12  10      110.91      127.04     30.40 o 
   5  12  10       68.51       20.37     28.15 o 
   6  12  10       46.32       72.53     29.77 o 
   7  12  10     1423.06     1472.29     64.88 o 
   8  12  10       87.55       78.93     25.03 o 
   9  12  10      139.54      174.79     28.76 o 
  10  12  10      179.41      201.32     29.68 o 
  11  12  10       22.59        6.10     24.16 o 
  12  12  10        1.09      -35.40     24.45 o 
   1  13  10        1.11       16.06     25.44 o 
   2  13  10       65.90       38.17     26.84 o 
   3  13  10       27.31       33.91     25.56 o 
   4  13  10       93.99       83.91     28.72 o 
   5  13  10      262.37      267.54     35.87 o 
   6  13  10        3.72       -8.88     32.95 o 
   7  13  10       67.72       60.27     38.27 o 
   8  13  10        0.44        8.95     27.69 o 
   9  13  10       85.85       85.24     26.70 o 
  10  13  10       10.50        3.01     24.00 o 
  11  13  10        1.65      -36.20     24.13 o 
   0  14  10        0.00        0.00     46.60 o 
   1  14  10      314.61      278.77     44.70 o 
   2  14  10       17.71      -14.37     29.69 o 
   3  14  10       38.83       33.28     31.38 o 
   4  14  10        1.34       10.23     26.84 o 
   5  14  10        2.23       25.65     28.13 o 
   6  14  10       72.78       92.10     42.37 o 
   7  14  10      141.59      128.71     42.37 o 
   8  14  10      232.83      195.58     39.06 o 
   9  14  10       53.80       33.39     32.32 o 
   1  15  10        2.32      -11.44     30.33 o 
   2  15  10       21.44      -44.72     29.81 o 
   3  15  10        4.04      -20.24     32.14 o 
   4  15  10      251.71      247.18     43.86 o 
   5  15  10       46.87       56.52     30.40 o 
   6  15  10      141.95      178.24     49.41 o 
   7  15  10        0.17       56.33     40.44 o 
   0  16  10        0.23        2.22     51.04 o 
   1  16  10        7.48       31.69     35.68 o 
   2  16  10       19.57       16.39     34.41 o 
   3  16  10      167.20      199.54     47.71 o 
   4  16  10       10.80       -5.02     81.00 o 
   1   1  11      400.04      431.06     15.71 o 
   2   1  11       32.27       17.89     12.79 o 
   3   1  11      134.44      127.41     11.33 o 
   4   1  11       18.83       17.93      9.18 o 
   5   1  11      718.71      771.41     21.64 o 
   6   1  11      328.63      328.30     17.23 o 
   7   1  11       13.90        6.91     11.88 o 
   8   1  11      205.89      250.76     19.85 o 
   9   1  11       40.93        9.44     13.78 o 
  10   1  11      662.33      710.75     30.44 o 
  11   1  11       54.94       -5.52     16.25 o 
  12   1  11        9.26      -24.36     16.24 o 
  13   1  11      205.91      174.95     23.65 o 
  14   1  11       82.96      105.39     22.44 o 
  15   1  11       33.52       37.43     23.01 o 
  16   1  11      126.47      119.73     27.87 o 
  17   1  11        5.71       -1.81     25.15 o 
   0   2  11     7619.57     7467.66    166.04 o 
   1   2  11      215.60      246.11     13.16 o 
   2   2  11       21.01       39.59      7.98 o 
   3   2  11       23.08        9.38      8.46 o 
   4   2  11        9.35      -12.63      8.42 o 
   5   2  11      315.56      330.97     18.24 o 
   6   2  11      657.84      627.93     21.07 o 
   7   2  11       96.03       95.12     14.02 o 
   8   2  11       10.23        0.35     11.68 o 
   9   2  11        2.47      -20.05     13.37 o 
  10   2  11      544.35      510.00     37.39 o 
  11   2  11       32.11       -1.71     16.90 o 
  12   2  11        3.47      -24.31     16.20 o 
  13   2  11       10.53      -30.86     26.39 o 
  14   2  11      117.91       78.44     28.99 o 
  15   2  11       20.25       19.98     22.77 o 
  16   2  11       48.86       66.64     26.15 o 
  17   2  11       24.19       11.14     24.74 o 
   1   3  11      286.33      314.24     13.75 o 
   2   3  11      156.47      162.49     13.37 o 
   3   3  11      124.10      130.04     11.97 o 
   4   3  11      287.41      297.69     15.98 o 
   5   3  11      228.01      269.39     15.69 o 
   6   3  11     1864.71     1804.95     36.57 o 
   7   3  11      310.58      379.01     19.68 o 
   8   3  11       57.41       71.20     14.01 o 
   9   3  11      203.08      189.22     18.27 o 
  10   3  11        0.48      -22.39     14.92 o 
  11   3  11      118.50       57.33     20.98 o 
  12   3  11      520.67      464.72     36.76 o 
  13   3  11        3.53      -21.50     20.44 o 
  14   3  11        4.78        3.29     21.48 o 
  15   3  11      221.68      227.37     31.64 o 
  16   3  11       61.99       33.09     24.82 o 
  17   3  11      113.94      119.30     36.56 o 
   0   4  11     1030.23     1050.08     30.67 o 
   1   4  11      733.56      819.91     21.37 o 
   2   4  11      125.13      168.62     14.38 o 
   3   4  11      123.99      131.11     12.30 o 
   4   4  11     1161.50     1133.04     26.47 o 
   5   4  11      127.41      158.97     14.02 o 
   6   4  11      640.32      614.06     21.69 o 
   7   4  11      801.21      810.28     25.63 o 
   8   4  11       87.63       89.09     15.06 o 
   9   4  11      245.25      314.69     24.32 o 
  10   4  11        7.90      -13.04     16.28 o 
  11   4  11        0.75      -21.58     23.36 o 
  12   4  11      164.29      118.24     24.82 o 
  13   4  11       42.63       27.35     22.60 o 
  14   4  11        6.26       24.33     22.79 o 
  15   4  11       18.06       28.10     24.69 o 
  16   4  11      152.10      132.24     29.10 o 
  17   4  11       28.09       38.47     30.21 o 
   1   5  11       11.47        2.67      8.54 o 
   2   5  11        0.02       -8.75      9.25 o 
   3   5  11     1308.21     1284.96     31.03 o 
   4   5  11       72.08       38.90     10.66 o 
   5   5  11      954.08      959.83     25.79 o 
   6   5  11      133.23      142.71     14.78 o 
   7   5  11        0.06       -3.60     13.67 o 
   8   5  11     1675.13     1628.83     41.13 o 
   9   5  11      116.03      114.65     19.01 o 
  10   5  11      274.64      253.83     24.81 o 
  11   5  11        0.13      -24.48     16.32 o 
  12   5  11      596.02      672.25     34.90 o 
  13   5  11      641.29      738.22     44.77 o 
  14   5  11      265.12      257.17     32.43 o 
  15   5  11        3.14      -20.58     26.80 o 
  16   5  11       67.92       27.67     30.13 o 
  17   5  11        0.22       26.12     30.87 o 
   0   6  11      649.76      668.90     31.99 o 
   1   6  11       81.26       65.11     12.07 o 
   2   6  11      638.93      618.88     19.65 o 
   3   6  11      407.19      388.49     22.50 o 
   4   6  11      216.40      223.97     16.75 o 
   5   6  11       30.21       10.61     12.93 o 
   6   6  11      515.11      520.08     24.77 o 
   7   6  11      153.21      140.84     18.09 o 
   8   6  11      362.25      339.75     23.73 o 
   9   6  11      141.72      107.75     20.20 o 
  10   6  11      148.27      102.07     20.87 o 
  11   6  11      106.76       53.83     20.73 o 
  12   6  11        7.07       -7.43     19.27 o 
  13   6  11       87.16       59.70     21.78 o 
  14   6  11        2.06       30.25     28.71 o 
  15   6  11       49.88       78.45     31.50 o 
  16   6  11        0.06       -7.32     28.98 o 
   1   7  11        0.81        1.88     11.08 o 
   2   7  11      429.03      390.52     19.76 o 
   3   7  11       78.44       58.74     14.63 o 
   4   7  11      361.97      340.03     22.39 o 
   5   7  11      626.16      627.72     29.95 o 
   6   7  11       24.05       14.14     15.08 o 
   7   7  11     1149.07     1157.01     38.29 o 
   8   7  11     1111.73     1117.60     35.77 o 
   9   7  11      171.66      208.71     23.04 o 
  10   7  11      225.84      195.44     24.51 o 
  11   7  11       34.85       -5.49     18.57 o 
  12   7  11      302.59      280.45     30.76 o 
  13   7  11      134.14      105.59     26.86 o 
  14   7  11       43.29       18.78     24.61 o 
  15   7  11       45.06       28.14     30.05 o 
  16   7  11       64.50      114.66     35.05 o 
   0   8  11     2134.63     2145.00     63.01 o 
   1   8  11      187.38      219.58     16.91 o 
   2   8  11      562.11      498.83     25.34 o 
   3   8  11      886.41      845.78     31.97 o 
   4   8  11      147.63      134.75     18.44 o 
   5   8  11       78.55       37.08     19.13 o 
   6   8  11      584.17      606.63     28.21 o 
   7   8  11        0.45       -3.10     16.32 o 
   8   8  11      116.31      143.94     20.71 o 
   9   8  11      590.47      721.71     42.35 o 
  10   8  11       81.19       73.51     24.11 o 
  11   8  11       22.81       -5.90     21.48 o 
  12   8  11       96.31       84.42     33.74 o 
  13   8  11       10.59        7.68     23.69 o 
  14   8  11      228.17      220.47     31.59 o 
  15   8  11       63.86       76.47     28.82 o 
   1   9  11        7.97       -9.45     13.98 o 
   2   9  11      276.21      303.82     22.75 o 
   3   9  11       71.58       62.96     17.04 o 
   4   9  11        6.83      -23.37     15.58 o 
   5   9  11     1306.98     1268.97     39.69 o 
   6   9  11     1685.19     1614.21     42.07 o 
   7   9  11      230.08      233.47     22.33 o 
   8   9  11      974.76      950.39     51.31 o 
   9   9  11      644.50      619.72     64.54 o 
  10   9  11        1.63      -15.03     23.28 o 
  11   9  11       14.90       10.13     23.26 o 
  12   9  11      130.09      128.15     28.36 o 
  13   9  11       17.64        5.76     25.13 o 
  14   9  11      108.18       84.25     28.30 o 
   0  10  11      278.88      224.34     38.84 o 
   1  10  11       23.87       -2.53     17.92 o 
   2  10  11        3.03      -13.54     16.13 o 
   3  10  11      915.06      824.72     32.49 o 
   4  10  11      172.01      158.93     21.13 o 
   5  10  11       50.13       38.08     28.83 o 
   6  10  11        7.75       22.36     21.74 o 
   7  10  11      104.73       97.52     22.70 o 
   8  10  11        1.94      -27.33     18.22 o 
   9  10  11      110.66       75.67     23.43 o 
  10  10  11        2.70      -13.56     22.26 o 
  11  10  11      266.34      266.30     40.61 o 
  12  10  11        6.88      -29.18     23.37 o 
  13  10  11       73.80       85.71     28.08 o 
  14  10  11       80.00       87.56     29.08 o 
   1  11  11        1.95      -15.97     19.07 o 
   2  11  11       15.82        1.87     20.18 o 
   3  11  11      603.47      555.98     36.61 o 
   4  11  11       74.75       70.92     23.00 o 
   5  11  11       87.61       62.76     37.28 o 
   6  11  11        0.39      -16.29     23.75 o 
   7  11  11       70.66       86.02     26.03 o 
   8  11  11       11.40      -13.40     20.95 o 
   9  11  11      108.66       47.77     23.76 o 
  10  11  11       55.77       20.21     24.43 o 
  11  11  11        3.05       -7.08     23.16 o 
  12  11  11        4.28        1.16     24.89 o 
  13  11  11       13.73       31.86     27.90 o 
   0  12  11       72.55       37.84     30.34 o 
   1  12  11        2.22       -2.88     20.18 o 
   2  12  11      572.64      516.93     44.21 o 
   3  12  11        0.69      -19.15     22.86 o 
   4  12  11      375.67      378.65     53.68 o 
   5  12  11       17.14       43.98     34.10 o 
   6  12  11      121.36      176.20     44.70 o 
   7  12  11       32.14      -18.35     22.41 o 
   8  12  11       36.88       11.45     25.25 o 
   9  12  11       86.22       94.90     26.95 o 
  10  12  11        9.58        0.82     23.14 o 
  11  12  11        4.25        1.22     24.97 o 
  12  12  11       76.50       63.14     28.34 o 
   1  13  11       96.78       47.19     31.52 o 
   2  13  11        2.77        7.65     25.56 o 
   3  13  11      103.40      148.26     32.03 o 
   4  13  11      123.15      111.78     30.10 o 
   5  13  11        0.29       -4.64     33.71 o 
   6  13  11       87.06       98.37     38.23 o 
   7  13  11       48.16       33.23     30.35 o 
   8  13  11       37.66       47.22     30.94 o 
   9  13  11        0.18       26.87     27.88 o 
  10  13  11       11.93      -16.27     26.46 o 
   0  14  11        0.04      -42.16     39.94 o 
   1  14  11        0.28      -44.08     29.96 o 
   2  14  11       84.01       82.57     32.32 o 
   3  14  11       48.54       31.07     29.29 o 
   4  14  11        7.70        5.79     28.13 o 
   5  14  11        3.91       -4.18     59.92 o 
   6  14  11      250.94      282.50     82.11 o 
   7  14  11       34.34       23.78     36.76 o 
   8  14  11        0.49       17.07     31.65 o 
   9  14  11        5.46       11.18     29.97 o 
   1  15  11        0.30       -6.44     32.14 o 
   2  15  11       71.43       -8.28     32.14 o 
   3  15  11       14.29       30.67     35.28 o 
   4  15  11        0.94       12.81     29.88 o 
   5  15  11        6.98       29.10     47.71 o 
   6  15  11       63.47       90.87     94.31 o 
   0  16  11       15.77      -31.07     48.82 o 
   1  16  11        0.32       14.91     33.71 o 
   2  16  11       84.86      134.15     39.99 o 
   0   0  12    19407.57    20409.07    724.50 o 
   1   0  12      380.22      483.17     26.27 o 
   2   0  12      102.43       84.49     16.56 o 
   3   0  12       47.10       45.25     15.83 o 
   4   0  12      421.49      457.49     28.36 o 
   5   0  12      562.05      529.12     30.20 o 
   6   0  12      315.27      317.34     29.03 o 
   7   0  12     1157.69     1132.77     46.11 o 
   8   0  12      303.91      306.73     31.28 o 
   9   0  12      948.51     1061.25     48.67 o 
  10   0  12     1429.44     1498.48     59.27 o 
  11   0  12      263.65      234.49     33.67 o 
  12   0  12      102.89       33.49     28.54 o 
  13   0  12       36.62       13.75     26.84 o 
  14   0  12      319.87      347.73     42.66 o 
  15   0  12      150.73      163.15     35.74 o 
  16   0  12      185.76      200.15     48.57 o 
  17   0  12       43.85       56.59     49.93 o 
   1   1  12     1619.01     1533.34     29.72 o 
   2   1  12      498.93      489.53     16.61 o 
   3   1  12      476.43      481.74     17.13 o 
   4   1  12      182.42      195.12     17.87 o 
   5   1  12     1843.31     1885.04     36.58 o 
   6   1  12        1.92       -2.53     11.88 o 
   7   1  12        0.14       -4.65     12.39 o 
   8   1  12        1.39        9.84     14.70 o 
   9   1  12        1.31      -12.61     15.20 o 
  10   1  12       59.82       41.02     18.02 o 
  11   1  12      215.33      178.90     22.28 o 
  12   1  12      145.23       96.45     21.97 o 
  13   1  12        0.27      -22.61     18.05 o 
  14   1  12        1.08      -24.17     21.33 o 
  15   1  12      117.10      131.46     27.09 o 
  16   1  12       48.99       38.49     24.65 o 
  17   1  12       44.50       50.69     27.09 o 
   0   2  12      700.21      743.00     30.35 o 
   1   2  12     3749.58     3732.42     56.76 o 
   2   2  12        6.94       -0.11      8.89 o 
   3   2  12      196.40      169.52     13.40 o 
   4   2  12      193.90      177.11     14.65 o 
   5   2  12       30.70       22.84     10.66 o 
   6   2  12      345.88      345.29     22.71 o 
   7   2  12      947.06      980.77     30.88 o 
   8   2  12      643.59      691.24     28.32 o 
   9   2  12      128.09       87.54     18.63 o 
  10   2  12       14.86      -23.24     15.49 o 
  11   2  12      752.32      711.22     36.40 o 
  12   2  12       10.56      -24.98     16.65 o 
  13   2  12       49.09      -14.70     19.83 o 
  14   2  12      158.90      130.19     27.25 o 
  15   2  12       10.70       16.79     23.55 o 
  16   2  12      152.39      133.31     29.21 o 
  17   2  12       22.13       39.44     26.45 o 
   1   3  12      563.93      547.49     19.74 o 
   2   3  12     2698.08     2885.87     47.94 o 
   3   3  12       93.17       81.87     11.74 o 
   4   3  12        4.58       -9.56      9.48 o 
   5   3  12       64.40       58.74     11.89 o 
   6   3  12      543.85      546.00     21.47 o 
   7   3  12       32.32       32.95     12.65 o 
   8   3  12       42.60       67.78     14.98 o 
   9   3  12       69.11       23.86     17.14 o 
  10   3  12        3.46      -23.52     15.68 o 
  11   3  12        7.93      -27.55     19.09 o 
  12   3  12      103.04       49.40     22.77 o 
  13   3  12       34.64       35.36     23.10 o 
  14   3  12      272.63      275.91     31.88 o 
  15   3  12      137.30      153.76     29.25 o 
  16   3  12        5.80       12.93     26.23 o 
  17   3  12      118.30       76.35     29.04 o 
   0   4  12      203.18      286.34     24.35 o 
   1   4  12      756.16      778.34     26.69 o 
   2   4  12       10.35       24.11     10.71 o 
   3   4  12        0.06       -7.71      8.89 o 
   4   4  12      118.82      138.49     13.82 o 
   5   4  12      536.91      510.51     23.17 o 
   6   4  12       49.58       53.66     12.95 o 
   7   4  12       56.54       40.10     13.69 o 
   8   4  12      995.85     1058.02     30.51 o 
   9   4  12      552.38      585.76     29.86 o 
  10   4  12      879.84      800.08     36.27 o 
  11   4  12      617.27      536.98     38.60 o 
  12   4  12      109.46       60.60     23.53 o 
  13   4  12       73.69       77.94     24.02 o 
  14   4  12        7.13       -0.32     22.63 o 
  15   4  12      114.64      120.09     28.47 o 
  16   4  12       14.56        3.75     25.69 o 
   1   5  12      338.13      387.45     19.18 o 
   2   5  12      736.98      686.00     25.51 o 
   3   5  12        9.53      -13.55      9.99 o 
   4   5  12      233.35      266.92     16.95 o 
   5   5  12      142.78      137.05     14.17 o 
   6   5  12        0.01       -8.02     11.99 o 
   7   5  12        7.11        6.57     14.13 o 
   8   5  12       33.09       39.89     17.30 o 
   9   5  12      915.20      828.05     32.59 o 
  10   5  12       55.76        1.40     18.07 o 
  11   5  12      102.00       64.75     24.42 o 
  12   5  12      558.91      683.59     44.25 o 
  13   5  12        0.64      -31.49     21.14 o 
  14   5  12       24.14       26.74     25.30 o 
  15   5  12        0.00        7.10     24.41 o 
  16   5  12       29.11       55.33     32.60 o 
   0   6  12      146.73      165.28     21.48 o 
   1   6  12      187.31      212.01     16.55 o 
   2   6  12      304.11      326.59     20.78 o 
   3   6  12      289.99      347.14     22.05 o 
   4   6  12      459.80      446.87     37.71 o 
   5   6  12      350.54      402.25     22.56 o 
   6   6  12       18.37        2.27     14.74 o 
   7   6  12     2217.73     2155.11     48.68 o 
   8   6  12        6.08       10.12     16.42 o 
   9   6  12      475.45      492.97     29.36 o 
  10   6  12      132.33       98.77     21.64 o 
  11   6  12       11.57      -23.82     18.55 o 
  12   6  12        7.61       -8.57     21.90 o 
  13   6  12       12.67      -26.03     21.74 o 
  14   6  12      173.44      244.04     46.77 o 
  15   6  12      121.61      161.79     38.76 o 
  16   6  12       17.53      -21.00     37.18 o 
   1   7  12        0.06      -16.08     11.32 o 
   2   7  12      227.78      255.93     18.48 o 
   3   7  12        1.15      -21.99     14.95 o 
   4   7  12        8.11      -22.00     14.67 o 
   5   7  12      327.52      380.22     23.24 o 
   6   7  12        2.50      -19.06     14.61 o 
   7   7  12      326.25      345.55     28.29 o 
   8   7  12      186.25      202.37     22.51 o 
   9   7  12      661.42      692.78     48.81 o 
  10   7  12       41.40      -29.03     19.35 o 
  11   7  12        7.79      -27.13     18.33 o 
  12   7  12        2.18      -28.67     21.97 o 
  13   7  12       50.13       53.74     28.08 o 
  14   7  12        0.01       -5.81     27.40 o 
  15   7  12       39.93       65.88     32.16 o 
   0   8  12        0.00      -24.84     16.56 o 
   1   8  12      203.73      191.50     19.58 o 
   2   8  12     1820.20     1815.07     46.36 o 
   3   8  12      130.70      121.10     18.44 o 
   4   8  12      784.05      747.47     38.92 o 
   5   8  12      385.86      356.24     26.03 o 
   6   8  12      153.58      125.35     18.96 o 
   7   8  12      503.73      509.38     50.05 o 
   8   8  12      522.07      513.26     30.03 o 
   9   8  12       58.83       38.28     19.17 o 
  10   8  12        5.61      -24.01     19.95 o 
  11   8  12        0.08      -21.77     20.58 o 
  12   8  12       83.36       52.08     25.17 o 
  13   8  12       40.36       26.68     25.04 o 
  14   8  12       11.56       -2.99     29.57 o 
  15   8  12       48.50       67.53     32.81 o 
   1   9  12      594.25      561.12     40.44 o 
   2   9  12        0.12      -19.20     15.03 o 
   3   9  12       45.75       31.30     18.40 o 
   4   9  12        0.76      -23.01     15.34 o 
   5   9  12      236.36      201.44     40.04 o 
   6   9  12     1038.86     1012.97     37.37 o 
   7   9  12      920.18      893.48     33.77 o 
   8   9  12       52.22       71.92     20.43 o 
   9   9  12       93.07      153.43     25.83 o 
  10   9  12        0.01      -28.08     20.15 o 
  11   9  12       49.85       43.05     24.15 o 
  12   9  12       91.08       75.64     26.90 o 
  13   9  12       75.56       93.76     28.35 o 
  14   9  12       49.84       61.93     27.84 o 
   0  10  12       64.10       27.74     28.25 o 
   1  10  12        1.67       -4.17     17.96 o 
   2  10  12       18.72        8.75     19.60 o 
   3  10  12       13.01      -17.88     16.76 o 
   4  10  12       48.13       34.06     21.05 o 
   5  10  12       14.09        7.30     19.84 o 
   6  10  12      132.88      133.26     22.87 o 
   7  10  12        0.95       15.94     23.76 o 
   8  10  12       80.81       94.86     23.56 o 
   9  10  12       14.90        6.59     21.70 o 
  10  10  12        4.77      -30.53     21.97 o 
  11  10  12       51.92       61.26     25.79 o 
  12  10  12       61.85       75.25     28.28 o 
  13  10  12       10.60       -7.90     26.14 o 
   1  11  12       38.18       15.85     20.41 o 
   2  11  12      625.35      677.74     40.05 o 
   3  11  12       10.00       25.84     20.91 o 
   4  11  12       39.73       18.15     19.66 o 
   5  11  12       85.41       58.58     28.13 o 
   6  11  12        0.01      -15.61     21.81 o 
   7  11  12      298.10      281.17     37.48 o 
   8  11  12       43.37       12.31     24.34 o 
   9  11  12       30.53        7.98     25.19 o 
  10  11  12        1.83      -30.11     21.99 o 
  11  11  12       26.97        5.61     24.38 o 
  12  11  12       11.70       36.29     27.01 o 
   0  12  12       29.01       40.41     29.69 o 
   1  12  12        7.57       14.35     20.74 o 
   2  12  12       44.49       38.73     22.38 o 
   3  12  12      264.01      306.80     36.62 o 
   4  12  12       28.50        3.70     25.62 o 
   5  12  12      287.11      264.71     47.00 o 
   6  12  12      148.20      104.92     41.06 o 
   7  12  12      435.31      435.13     37.27 o 
   8  12  12       97.37       77.22     28.37 o 
   9  12  12       94.76      110.05     28.64 o 
  10  12  12        3.03       19.49     27.07 o 
  11  12  12       65.94        8.07     27.91 o 
   1  13  12        4.03      -12.62     23.33 o 
   2  13  12        0.34       -3.71     23.75 o 
   3  13  12        7.09        5.69     26.03 o 
   4  13  12       11.02      -25.29     26.36 o 
   5  13  12      388.66      474.04     58.00 o 
   6  13  12       89.73       62.14     39.23 o 
   7  13  12        3.42      -10.35     34.18 o 
   8  13  12        4.00       27.67     47.32 o 
   9  13  12        2.88       33.72     31.48 o 
   0  14  12        5.58       19.97     44.38 o 
   1  14  12       19.43       -4.10     30.57 o 
   2  14  12       14.35       -4.38     26.66 o 
   3  14  12        4.23        2.98     26.33 o 
   4  14  12       33.83       34.94     29.88 o 
   5  14  12       58.93       61.40     75.45 o 
   6  14  12       23.98      104.30     43.94 o 
   7  14  12       28.98       50.97     30.70 o 
   1  15  12       14.03        8.15     35.68 o 
   2  15  12       59.16       32.18     36.09 o 
   3  15  12        0.01      -38.65     33.71 o 
   4  15  12        0.26        2.82     29.29 o 
   5  15  12       19.82       28.85     53.26 o 
   1   1  13       44.12       45.32      9.56 o 
   2   1  13        7.26      -14.39      9.60 o 
   3   1  13      224.37      206.76     15.71 o 
   4   1  13        4.86      -15.35     10.23 o 
   5   1  13      126.09      178.39     16.87 o 
   6   1  13        0.05       12.54     13.01 o 
   7   1  13      188.49      238.13     20.33 o 
   8   1  13     1813.76     1762.56     43.97 o 
   9   1  13      240.29      246.36     23.49 o 
  10   1  13       28.17      -25.11     16.74 o 
  11   1  13       68.16       -2.33     17.91 o 
  12   1  13        2.62      -25.79     17.20 o 
  13   1  13       78.94       47.70     20.77 o 
  14   1  13      130.47      136.42     28.51 o 
  15   1  13        0.93       -1.34     24.10 o 
  16   1  13       25.49       38.46     26.46 o 
   0   2  13        0.07       46.61     32.95 o 
   1   2  13      455.05      493.17     19.59 o 
   2   2  13        5.41        3.96      9.64 o 
   3   2  13       11.61        3.74      9.66 o 
   4   2  13        0.83      -14.13      9.42 o 
   5   2  13       54.92       43.22     11.95 o 
   6   2  13     1978.25     2116.23     47.97 o 
   7   2  13     1386.46     1475.54     39.07 o 
   8   2  13        1.03       13.66     16.49 o 
   9   2  13        0.50      -24.97     16.65 o 
  10   2  13      112.46       75.93     20.74 o 
  11   2  13        8.81      -27.04     18.02 o 
  12   2  13      119.88       86.70     24.31 o 
  13   2  13       35.34        1.16     21.73 o 
  14   2  13      104.36       77.50     25.69 o 
  15   2  13       28.87       11.38     24.22 o 
  16   2  13       12.22       15.36     26.20 o 
   1   3  13      333.87      359.85     28.44 o 
   2   3  13      341.07      413.83     18.23 o 
   3   3  13       92.98       98.44     12.59 o 
   4   3  13       25.59       -2.67     10.64 o 
   5   3  13       72.74       52.41     12.99 o 
   6   3  13      103.84      133.57     15.78 o 
   7   3  13     1281.20     1410.43     37.93 o 
   8   3  13     1299.47     1321.92     38.15 o 
   9   3  13      104.55       74.88     19.13 o 
  10   3  13        0.00      -28.19     18.79 o 
  11   3  13       12.66      -15.81     20.60 o 
  12   3  13       31.72        1.27     21.40 o 
  13   3  13       30.51       20.04     23.11 o 
  14   3  13       16.78       -3.54     23.01 o 
  15   3  13       87.06       72.86     27.77 o 
  16   3  13       54.13       27.65     27.27 o 
   0   4  13      725.98      726.05     33.64 o 
   1   4  13        0.40       -3.06     12.28 o 
   2   4  13     1832.89     1983.02     46.56 o 
   3   4  13        9.13      -15.38     10.25 o 
   4   4  13      538.03      597.40     23.80 o 
   5   4  13        0.95      -16.62     11.08 o 
   6   4  13      203.87      239.49     17.90 o 
   7   4  13        3.35       32.06     14.19 o 
   8   4  13       77.28      118.14     19.85 o 
   9   4  13      128.35       88.25     22.23 o 
  10   4  13       27.53       10.61     21.60 o 
  11   4  13       39.01        7.23     22.12 o 
  12   4  13       19.52      -11.33     21.58 o 
  13   4  13       19.47       16.02     23.14 o 
  14   4  13       34.15       28.18     24.79 o 
  15   4  13       49.98       70.46     28.10 o 
  16   4  13        0.06      -35.85     23.90 o 
   1   5  13      112.88      112.11     15.84 o 
   2   5  13      304.52      336.09     21.63 o 
   3   5  13      470.03      486.83     22.17 o 
   4   5  13        0.04       -8.50     11.37 o 
   5   5  13      205.36      189.46     18.69 o 
   6   5  13      293.44      298.31     19.45 o 
   7   5  13      739.86      747.94     29.38 o 
   8   5  13      151.94      166.56     21.79 o 
   9   5  13        4.71      -19.50     17.32 o 
  10   5  13       16.79      -15.41     19.77 o 
  11   5  13      139.58       86.85     24.51 o 
  12   5  13       22.04      -25.46     21.89 o 
  13   5  13       90.00       39.32     25.36 o 
  14   5  13      260.22      229.59     31.25 o 
  15   5  13      166.24      170.60     31.42 o 
   0   6  13       31.04      -14.91     16.56 o 
   1   6  13        2.81      -10.42     11.88 o 
   2   6  13       41.91       26.75     13.75 o 
   3   6  13      132.31      108.79     17.31 o 
   4   6  13       91.46       70.88     15.47 o 
   5   6  13      503.48      510.57     25.93 o 
   6   6  13       11.10        9.07     15.46 o 
   7   6  13     2492.67     2590.89     75.85 o 
   8   6  13      203.93      225.11     22.98 o 
   9   6  13       17.75      -15.54     17.95 o 
  10   6  13      106.02       73.12     21.47 o 
  11   6  13      359.30      361.65     36.33 o 
  12   6  13        0.40      -31.57     21.05 o 
  13   6  13       32.90        3.49     24.03 o 
  14   6  13      292.75      412.73     71.45 o 
  15   6  13       57.17       26.93     29.68 o 
   1   7  13       17.47        3.42     12.56 o 
   2   7  13     1310.03     1150.94     32.04 o 
   3   7  13       92.45       74.99     19.88 o 
   4   7  13       74.74       38.50     19.68 o 
   5   7  13      119.77      107.58     20.17 o 
   6   7  13        4.60       -8.52     15.49 o 
   7   7  13        1.10        5.00     16.62 o 
   8   7  13      432.92      460.24     36.72 o 
   9   7  13      494.48      559.77     32.16 o 
  10   7  13       10.35      -17.45     18.72 o 
  11   7  13       80.78       54.49     22.40 o 
  12   7  13      115.41      140.64     31.72 o 
  13   7  13        0.31      -38.21     25.47 o 
  14   7  13       39.26       57.13     31.12 o 
   0   8  13      364.61      344.29     34.59 o 
   1   8  13       50.81        2.49     17.06 o 
   2   8  13      119.88      152.86     19.82 o 
   3   8  13       99.59       74.88     20.46 o 
   4   8  13      182.54      171.06     24.42 o 
   5   8  13       62.42       42.32     18.70 o 
   6   8  13       71.56       57.96     21.09 o 
   7   8  13      498.67      582.46     30.53 o 
   8   8  13      447.45      448.30     31.27 o 
   9   8  13      292.21      274.90     26.11 o 
  10   8  13        2.92      -27.74     18.50 o 
  11   8  13        1.79      -31.65     21.10 o 
  12   8  13      105.80       95.69     27.08 o 
  13   8  13       21.67       11.86     30.01 o 
  14   8  13        7.89       24.67     36.19 o 
   1   9  13      109.74      101.81     22.41 o 
   2   9  13     1374.59     1277.29     39.84 o 
   3   9  13       72.33       37.05     20.96 o 
   4   9  13       33.92       58.50     21.30 o 
   5   9  13       94.48      114.38     21.14 o 
   6   9  13       28.25       17.45     18.62 o 
   7   9  13        0.04       -3.70     18.59 o 
   8   9  13        1.20       -8.03     19.42 o 
   9   9  13        0.12       -9.18     20.65 o 
  10   9  13       75.03       94.11     24.65 o 
  11   9  13        3.89       17.48     24.29 o 
  12   9  13       44.20       37.45     25.74 o 
  13   9  13        5.22       40.13     27.31 o 
   0  10  13       77.22       -3.70     28.11 o 
   1  10  13      267.86      264.86     28.75 o 
   2  10  13        0.27      -26.27     17.51 o 
   3  10  13      220.31      229.09     27.52 o 
   4  10  13      424.40      378.05     48.05 o 
   5  10  13       39.73        7.08     21.26 o 
   6  10  13      271.61      276.58     26.62 o 
   7  10  13      476.53      529.62     38.34 o 
   8  10  13       16.43       -2.87     22.38 o 
   9  10  13        5.92      -22.44     23.19 o 
  10  10  13        2.16      -12.92     22.08 o 
  11  10  13        1.18      -34.21     23.17 o 
  12  10  13        0.03       18.19     26.01 o 
   1  11  13        7.55        0.67     19.39 o 
   2  11  13      274.26      269.66     36.20 o 
   3  11  13      252.87      266.07     29.87 o 
   4  11  13        0.06      -19.25     22.21 o 
   5  11  13       36.93        3.33     31.38 o 
   6  11  13        0.01      -23.99     22.97 o 
   7  11  13      158.79      215.56     30.95 o 
   8  11  13       20.45       48.17     26.69 o 
   9  11  13       39.33       39.90     26.40 o 
  10  11  13        2.48      -29.97     25.77 o 
  11  11  13       17.38        1.74     24.78 o 
   0  12  13      773.20      778.46    106.54 o 
   1  12  13        6.63       20.78     20.96 o 
   2  12  13       26.40       45.92     22.28 o 
   3  12  13        1.06        9.13     26.46 o 
   4  12  13       10.15      -26.46     30.33 o 
   5  12  13        2.52      -14.30     42.16 o 
   6  12  13       12.62      -15.99     26.12 o 
   7  12  13        1.93       31.72     29.82 o 
   8  12  13       20.23       45.39     26.29 o 
   9  12  13       23.18      -15.59     24.60 o 
  10  12  13        3.38        4.10     26.76 o 
   1  13  13       67.16        5.88     25.04 o 
   2  13  13        6.31       13.33     26.84 o 
   3  13  13      150.74      118.30     31.87 o 
   4  13  13        0.04       -1.11     32.95 o 
   5  13  13      110.02      137.63     43.13 o 
   6  13  13       60.26       68.79     40.80 o 
   7  13  13       24.72       12.01     30.10 o 
   8  13  13       94.01       71.99     33.52 o 
   0  14  13       79.53       62.14     48.82 o 
   1  14  13        7.71      -25.46     31.27 o 
   2  14  13       24.53       11.39     32.88 o 
   3  14  13        7.29       -3.02     26.96 o 
   4  14  13       20.40        0.14     81.00 o 
   5  14  13       69.71       56.11     38.42 o 
   6  14  13        8.74      -25.62     52.15 o 
   1  15  13       37.91       45.49     37.66 o 
   2  15  13        1.43        7.77     34.52 o 
   0   0  14     2827.83     2859.74     88.89 o 
   1   0  14      283.31      321.06     21.78 o 
   2   0  14      227.22      187.23     23.52 o 
   3   0  14      264.48      281.12     26.33 o 
   4   0  14        1.94      -14.17     16.56 o 
   5   0  14       51.27       24.60     19.62 o 
   6   0  14      437.20      473.58     35.88 o 
   7   0  14     3043.14     2870.96     83.61 o 
   8   0  14      171.92      197.53     36.09 o 
   9   0  14       10.36        8.09     26.03 o 
  10   0  14       29.79      -31.03     23.89 o 
  11   0  14       55.52       26.57     28.97 o 
  12   0  14        7.22      -37.67     25.11 o 
  13   0  14       29.88        8.28     30.01 o 
  14   0  14        3.73        9.87     30.19 o 
  15   0  14       37.17       28.85     41.56 o 
  16   0  14        4.12      -11.95     68.79 o 
   1   1  14      145.61      163.04     13.58 o 
   2   1  14       12.41      -16.00     10.67 o 
   3   1  14        0.12      -15.69     10.46 o 
   4   1  14        4.04      -16.62     11.08 o 
   5   1  14       30.53       30.28     14.47 o 
   6   1  14      157.15      186.37     19.55 o 
   7   1  14       68.50      146.82     21.34 o 
   8   1  14        3.41        4.48     16.02 o 
   9   1  14      104.00      129.03     21.15 o 
  10   1  14       28.06      -13.86     18.51 o 
  11   1  14        7.55      -25.68     17.12 o 
  12   1  14       12.80       -7.46     19.50 o 
  13   1  14        1.06      -19.79     19.52 o 
  14   1  14       17.94       13.51     23.39 o 
  15   1  14       77.57       79.25     28.20 o 
  16   1  14        2.74       24.42     27.15 o 
   0   2  14       63.60       60.98     18.34 o 
   1   2  14      912.09      897.16     29.86 o 
   2   2  14       22.06        7.69     11.34 o 
   3   2  14       86.15       82.16     12.99 o 
   4   2  14        1.51      -16.60     11.07 o 
   5   2  14      787.72      805.60     27.92 o 
   6   2  14       47.69      102.49     17.12 o 
   7   2  14     7038.47     7185.41    163.01 o 
   8   2  14      237.14      280.05     24.11 o 
   9   2  14     3259.33     3376.82     75.75 o 
  10   2  14        9.84      -11.24     17.58 o 
  11   2  14        4.06      -27.54     18.36 o 
  12   2  14        9.73      -30.71     20.47 o 
  13   2  14      127.18       91.04     26.52 o 
  14   2  14       29.13      -26.85     23.57 o 
  15   2  14       14.41        7.17     25.49 o 
  16   2  14       75.92       59.96     27.98 o 
   1   3  14      505.38      516.83     24.70 o 
   2   3  14       89.53       66.06     14.23 o 
   3   3  14      971.74      921.85     25.53 o 
   4   3  14        0.04      -16.11     10.74 o 
   5   3  14        0.43      -14.86     11.56 o 
   6   3  14      277.10      266.90     21.39 o 
   7   3  14      116.27      227.78     21.29 o 
   8   3  14      366.05      435.84     37.43 o 
   9   3  14      146.56      211.91     26.63 o 
  10   3  14      723.82      670.99     46.77 o 
  11   3  14      111.02      115.88     25.35 o 
  12   3  14       39.99        2.97     21.42 o 
  13   3  14      167.54      130.89     27.19 o 
  14   3  14        0.72      -14.23     24.49 o 
  15   3  14        9.34      -18.54     24.43 o 
   0   4  14      558.87      561.73     42.29 o 
   1   4  14      472.71      492.81     25.47 o 
   2   4  14      249.82      209.31     17.95 o 
   3   4  14      405.74      405.40     21.98 o 
   4   4  14      180.83      172.79     16.61 o 
   5   4  14       44.42        8.30     14.14 o 
   6   4  14       21.49       20.69     13.66 o 
   7   4  14     1550.39     1563.02     41.71 o 
   8   4  14      458.80      467.85     31.10 o 
   9   4  14       21.42       -5.19     19.79 o 
  10   4  14      335.17      266.47     30.17 o 
  11   4  14       80.93       63.20     23.98 o 
  12   4  14      129.35      128.49     27.60 o 
  13   4  14        0.20       -8.22     22.56 o 
  14   4  14      138.14      125.94     29.04 o 
  15   4  14      101.95       74.47     28.21 o 
   1   5  14       37.51       20.56     15.47 o 
   2   5  14       17.61       -4.81     13.34 o 
   3   5  14       17.76       -2.49     13.24 o 
   4   5  14      162.01      177.61     18.51 o 
   5   5  14       21.10       11.74     13.59 o 
   6   5  14       10.94       -8.06     16.54 o 
   7   5  14      126.98      167.79     20.91 o 
   8   5  14      633.02      705.63     35.54 o 
   9   5  14       53.84       51.11     22.36 o 
  10   5  14       83.20       62.74     23.01 o 
  11   5  14        9.80      -29.80     19.86 o 
  12   5  14       13.48       -0.01     22.20 o 
  13   5  14       73.43       58.08     25.71 o 
  14   5  14       99.02       74.73     33.44 o 
  15   5  14       34.20       21.21     26.59 o 
   0   6  14       22.63      -31.16     20.77 o 
   1   6  14      246.00      183.03     19.82 o 
   2   6  14        2.16      -19.83     13.22 o 
   3   6  14      137.43       77.87     18.02 o 
   4   6  14      505.84      540.71     47.36 o 
   5   6  14     1268.90     1220.76     39.30 o 
   6   6  14      152.83      154.44     22.32 o 
   7   6  14     1223.18     1213.31     37.55 o 
   8   6  14      331.76      385.14     33.91 o 
   9   6  14      395.16      391.12     53.09 o 
  10   6  14        1.05      -29.59     19.73 o 
  11   6  14       10.63      -27.76     21.44 o 
  12   6  14        0.26        0.06     23.37 o 
  13   6  14       21.43        7.50     24.76 o 
  14   6  14        0.86        5.82     28.69 o 
   1   7  14        0.35      -18.86     12.58 o 
   2   7  14       66.21       42.18     16.45 o 
   3   7  14      586.50      519.06     37.16 o 
   4   7  14      203.30      159.31     22.16 o 
   5   7  14        0.24      -28.23     18.82 o 
   6   7  14      289.97      269.34     25.82 o 
   7   7  14       22.63        8.49     19.18 o 
   8   7  14      206.25      235.04     24.62 o 
   9   7  14       33.64       32.61     19.82 o 
  10   7  14        7.07      -30.48     20.32 o 
  11   7  14       22.12       -6.71     23.56 o 
  12   7  14      106.58      122.07     28.84 o 
  13   7  14        1.92      -30.68     27.52 o 
  14   7  14       36.36       23.20     30.10 o 
   0   8  14       15.75      -26.22     17.48 o 
   1   8  14        1.75      -19.19     15.09 o 
   2   8  14      149.91      111.78     22.73 o 
   3   8  14      278.17      286.12     28.37 o 
   4   8  14       67.85       56.95     28.19 o 
   5   8  14       29.90        0.99     18.54 o 
   6   8  14        6.75      -17.93     17.45 o 
   7   8  14      385.46      426.51     36.88 o 
   8   8  14       22.05        7.36     20.11 o 
   9   8  14       26.13        4.03     18.86 o 
  10   8  14        1.55      -28.88     19.25 o 
  11   8  14        0.03       -7.54     27.03 o 
  12   8  14        0.38      -37.40     28.83 o 
  13   8  14       12.13       31.10     30.19 o 
   1   9  14       82.29       68.75     22.97 o 
   2   9  14       86.41       80.12     21.10 o 
   3   9  14        0.55      -21.01     18.90 o 
   4   9  14      156.67      147.59     29.79 o 
   5   9  14       27.85       28.45     19.61 o 
   6   9  14      143.10      183.21     24.23 o 
   7   9  14      235.20      255.85     29.01 o 
   8   9  14       21.53        9.91     21.03 o 
   9   9  14       61.02       81.52     28.35 o 
  10   9  14       85.83       32.14     28.51 o 
  11   9  14        0.26      -33.54     22.36 o 
  12   9  14      159.85      206.28     36.21 o 
   0  10  14       27.33      -29.96     28.25 o 
   1  10  14        1.73       -0.34     19.82 o 
   2  10  14       28.33       22.02     19.86 o 
   3  10  14       47.51       45.76     29.62 o 
   4  10  14      121.07      122.65     25.16 o 
   5  10  14       57.33       41.29     21.06 o 
   6  10  14       35.27       18.21     22.81 o 
   7  10  14      494.67      473.59     60.15 o 
   8  10  14       16.69      -26.07     38.44 o 
   9  10  14      142.22      150.06     31.08 o 
  10  10  14        6.08      -24.21     24.96 o 
  11  10  14        0.77      -26.21     31.07 o 
   1  11  14       54.62       38.40     23.17 o 
   2  11  14        3.00       29.91     21.65 o 
   3  11  14      179.28      178.81     26.37 o 
   4  11  14       51.69       21.74     26.35 o 
   5  11  14       25.56       19.97     34.52 o 
   6  11  14       69.55      102.67     27.07 o 
   7  11  14        6.73       24.66     26.66 o 
   8  11  14      266.18      284.43     35.13 o 
   9  11  14       55.62       27.37     25.68 o 
  10  11  14        0.01      -22.90     27.07 o 
   0  12  14       19.52       23.95     33.71 o 
   1  12  14      191.76      173.54     34.27 o 
   2  12  14        7.42       -1.74     21.34 o 
   3  12  14      106.62      124.85     25.77 o 
   4  12  14       52.69       33.85     43.27 o 
   5  12  14        1.23      -14.42     32.95 o 
   6  12  14        6.10      -36.63     37.40 o 
   7  12  14      112.42      154.97     35.01 o 
   8  12  14        1.53      -11.08     29.41 o 
   9  12  14        9.98        5.83     27.10 o 
   1  13  14       83.02       82.08     36.10 o 
   2  13  14        2.67        4.01     26.84 o 
   3  13  14       24.21       25.52     29.82 o 
   4  13  14       39.95       30.93     38.42 o 
   5  13  14        0.03      -33.04     47.71 o 
   6  13  14        0.53      -19.43     38.31 o 
   7  13  14        1.95        9.25     31.26 o 
   0  14  14        4.12       -8.88     51.04 o 
   1  14  14       11.50      -31.17     32.84 o 
   2  14  14        0.17       -1.43     27.25 o 
   3  14  14       21.85       46.72     31.54 o 
   4  14  14        3.31      -15.53     32.95 o 
   1   1  15       25.54       14.17     11.16 o 
   2   1  15       29.58       22.53     12.78 o 
   3   1  15        3.24      -17.32     11.54 o 
   4   1  15       59.84       30.06     14.82 o 
   5   1  15       60.37       34.08     15.15 o 
   6   1  15      350.49      438.67     25.71 o 
   7   1  15      143.76      191.40     21.53 o 
   8   1  15       16.20       17.17     18.14 o 
   9   1  15      265.88      271.18     25.18 o 
  10   1  15       13.12      -25.93     17.29 o 
  11   1  15        6.83      -23.24     18.36 o 
  12   1  15        2.35       -9.91     19.96 o 
  13   1  15      140.63       86.68     26.92 o 
  14   1  15       48.81       24.25     25.61 o 
  15   1  15       94.78       65.57     29.17 o 
   0   2  15      966.02      880.48     38.78 o 
   1   2  15        1.21      -19.46     15.81 o 
   2   2  15        3.62      -20.15     13.43 o 
   3   2  15        0.06      -17.97     11.98 o 
   4   2  15       45.74       29.04     14.76 o 
   5   2  15        2.34      -20.71     13.81 o 
   6   2  15      210.54      248.69     22.16 o 
   7   2  15        5.93       42.30     17.62 o 
   8   2  15        0.61       18.09     17.48 o 
   9   2  15       30.02       40.23     18.98 o 
  10   2  15      236.50      260.33     26.21 o 
  11   2  15        2.74      -29.47     19.65 o 
  12   2  15        0.45      -31.16     20.78 o 
  13   2  15        5.01      -33.72     22.80 o 
  14   2  15        0.15      -18.11     25.42 o 
  15   2  15        4.16      -16.57     24.56 o 
   1   3  15      101.07       73.79     16.80 o 
   2   3  15      100.62       70.91     17.10 o 
   3   3  15      431.61      481.86     24.61 o 
   4   3  15      725.24      707.82     27.88 o 
   5   3  15       34.29       34.05     19.80 o 
   6   3  15        4.38        5.55     15.61 o 
   7   3  15       57.05       84.04     19.33 o 
   8   3  15      195.48      239.75     24.40 o 
   9   3  15      269.48      284.44     44.17 o 
  10   3  15       61.84       54.56     23.16 o 
  11   3  15        8.69      -21.40     21.70 o 
  12   3  15      110.11       94.08     26.26 o 
  13   3  15        0.00       -2.83     23.61 o 
  14   3  15       22.07      -17.54     24.15 o 
  15   3  15       42.48       65.90     36.41 o 
   0   4  15      581.49      590.71     75.47 o 
   1   4  15      266.61      242.85     24.87 o 
   2   4  15       53.55       27.69     14.67 o 
   3   4  15       12.66      -20.30     13.53 o 
   4   4  15      187.71      189.99     19.57 o 
   5   4  15       18.79      -12.22     15.46 o 
   6   4  15     1433.00     1497.88     54.00 o 
   7   4  15       34.24      104.21     19.64 o 
   8   4  15       20.62       19.32     20.94 o 
   9   4  15        6.28      -28.83     19.22 o 
  10   4  15      211.22      185.86     27.79 o 
  11   4  15       88.79       92.35     25.70 o 
  12   4  15       74.76       61.04     26.34 o 
  13   4  15       11.40      -24.36     23.34 o 
  14   4  15        1.13      -27.50     24.50 o 
   1   5  15       93.59       72.64     18.18 o 
   2   5  15       33.59       -8.94     14.19 o 
   3   5  15      443.52      409.89     24.11 o 
   4   5  15      399.94      412.68     25.29 o 
   5   5  15      356.02      337.80     23.99 o 
   6   5  15      177.98      176.56     27.45 o 
   7   5  15        4.95       35.11     20.40 o 
   8   5  15      639.83      617.66     39.00 o 
   9   5  15       38.75       11.78     21.68 o 
  10   5  15       30.67      -28.28     21.36 o 
  11   5  15        0.59      -31.05     20.70 o 
  12   5  15       16.53       19.17     24.81 o 
  13   5  15       22.56       12.44     25.65 o 
  14   5  15        8.28       15.45     26.48 o 
   0   6  15      173.74      115.72     25.37 o 
   1   6  15       18.12      -22.03     14.69 o 
   2   6  15      180.04      126.02     20.57 o 
   3   6  15       71.22       16.15     15.79 o 
   4   6  15       59.11       73.69     23.70 o 
   5   6  15      752.66      809.60     34.31 o 
   6   6  15      426.91      454.28     30.83 o 
   7   6  15       72.63      143.53     24.48 o 
   8   6  15       31.82       56.56     21.91 o 
   9   6  15       64.98       46.98     23.23 o 
  10   6  15       12.03      -30.25     21.76 o 
  11   6  15       21.26      -17.80     23.11 o 
  12   6  15       21.97       29.35     26.10 o 
  13   6  15        0.49        3.39     25.69 o 
   1   7  15       14.78      -23.41     15.61 o 
   2   7  15       57.02       26.90     20.96 o 
   3   7  15        4.59      -27.13     18.92 o 
   4   7  15      190.64      168.34     23.66 o 
   5   7  15        9.90       -6.12     18.41 o 
   6   7  15       41.74       54.63     25.66 o 
   7   7  15      142.98      146.55     23.91 o 
   8   7  15      267.82      253.14     28.09 o 
   9   7  15        5.55      -21.25     23.56 o 
  10   7  15       12.88       -6.42     22.97 o 
  11   7  15       40.60       19.78     24.93 o 
  12   7  15      153.72      109.26     28.72 o 
  13   7  15       90.24       89.07     32.54 o 
   0   8  15      192.31      124.01     43.28 o 
   1   8  15        0.09      -24.63     16.42 o 
   2   8  15        5.97      -16.17     19.39 o 
   3   8  15      139.54      127.82     24.46 o 
   4   8  15        1.56      -23.66     16.94 o 
   5   8  15        9.36      -14.37     17.16 o 
   6   8  15       49.17       15.89     19.75 o 
   7   8  15       37.04       37.65     21.17 o 
   8   8  15       99.16       91.97     23.78 o 
   9   8  15       29.87       -0.11     22.03 o 
  10   8  15       76.22       66.86     28.28 o 
  11   8  15       66.97       71.42     29.76 o 
  12   8  15       40.69       33.81     31.06 o 
   1   9  15      102.24       67.26     22.78 o 
   2   9  15       12.89       -3.27     23.39 o 
   3   9  15       21.61       13.85     20.47 o 
   4   9  15       30.93       12.31     21.20 o 
   5   9  15      720.00      706.63     36.04 o 
   6   9  15      235.72      254.87     27.33 o 
   7   9  15        0.73      -22.31     19.76 o 
   8   9  15       69.53       67.37     22.66 o 
   9   9  15      105.63      129.23     30.21 o 
  10   9  15       21.12       -1.11     25.48 o 
  11   9  15      111.61       92.19     36.84 o 
   0  10  15        4.79       12.38     29.69 o 
   1  10  15      294.01      313.52     31.72 o 
   2  10  15      711.34      679.29     41.31 o 
   3  10  15      769.14      758.12     46.53 o 
   4  10  15       61.24      128.25     30.40 o 
   5  10  15       61.40       29.01     20.89 o 
   6  10  15       24.86      -13.21     19.89 o 
   7  10  15        5.39        9.26     21.70 o 
   8  10  15       26.03        8.17     25.00 o 
   9  10  15      264.88      293.93     35.54 o 
  10  10  15       13.47       29.24     28.53 o 
   1  11  15       46.55       48.72     23.68 o 
   2  11  15        8.48       46.06     24.12 o 
   3  11  15       45.41       36.91     42.70 o 
   4  11  15        4.22      -26.46     27.16 o 
   5  11  15       41.97       28.86     23.18 o 
   6  11  15        0.89       16.49     28.26 o 
   7  11  15        7.75       10.32     24.75 o 
   8  11  15        2.15       10.72     26.08 o 
   9  11  15        0.65       19.50     28.08 o 
   0  12  15      244.81      207.29     73.24 o 
   1  12  15       54.00       22.61     23.80 o 
   2  12  15        3.80        4.23     22.05 o 
   3  12  15       79.73       73.53     31.16 o 
   4  12  15        0.66      -22.19     31.38 o 
   5  12  15       44.80       63.57     39.99 o 
   6  12  15        7.38        3.46     28.48 o 
   7  12  15       59.77       75.56     32.34 o 
   1  13  15       17.17       32.29     23.17 o 
   2  13  15       35.49       25.20     27.95 o 
   3  13  15        0.09      -24.20     55.48 o 
   4  13  15       43.92        7.21     36.62 o 
   5  13  15       13.20       10.91     36.85 o 
   0   0  16      415.29      386.19     57.71 o 
   1   0  16       11.35      -24.41     23.54 o 
   2   0  16       13.17      -26.77     17.85 o 
   3   0  16      699.13      719.91     39.16 o 
   4   0  16        2.37      -22.92     25.28 o 
   5   0  16        7.28      -17.01     19.46 o 
   6   0  16        2.06       18.09     23.39 o 
   7   0  16     1901.63     2042.63     69.95 o 
   8   0  16      108.72      149.17     32.39 o 
   9   0  16       54.16        3.97     26.03 o 
  10   0  16      224.91      206.45     36.24 o 
  11   0  16       73.57       -7.09     28.48 o 
  12   0  16        4.54       -8.37     28.91 o 
  13   0  16        0.96      -30.55     28.59 o 
  14   0  16       66.62       65.94     43.85 o 
   1   1  16       61.85       47.43     16.82 o 
   2   1  16       22.24        5.71     17.18 o 
   3   1  16       60.84       40.98     15.89 o 
   4   1  16      176.72      196.61     19.91 o 
   5   1  16      647.72      665.24     29.05 o 
   6   1  16      114.94      143.83     20.48 o 
   7   1  16       18.28       73.05     18.93 o 
   8   1  16        5.44      -14.78     17.14 o 
   9   1  16      132.11      184.01     24.22 o 
  10   1  16        0.03      -25.75     17.16 o 
  11   1  16       55.33       14.87     20.43 o 
  12   1  16        7.15       -8.07     20.80 o 
  13   1  16        0.07      -24.85     23.38 o 
  14   1  16        1.15      -37.40     24.93 o 
   0   2  16      983.18      994.45     42.07 o 
   1   2  16      233.05      233.54     19.83 o 
   2   2  16      114.70       72.11     17.70 o 
   3   2  16       55.80       12.36     16.02 o 
   4   2  16       10.40      -21.09     14.06 o 
   5   2  16      315.73      315.82     23.36 o 
   6   2  16       30.79       36.94     17.51 o 
   7   2  16       57.48       79.42     20.05 o 
   8   2  16       19.30       -8.43     18.45 o 
   9   2  16        1.51      -19.72     17.60 o 
  10   2  16      128.79      174.86     24.88 o 
  11   2  16       80.38       37.19     23.35 o 
  12   2  16       19.17       -1.39     23.38 o 
  13   2  16       81.47       59.35     27.33 o 
  14   2  16       57.73       34.79     26.29 o 
   1   3  16       19.61       -3.98     15.73 o 
   2   3  16      278.85      337.65     25.04 o 
   3   3  16      149.31      189.36     21.70 o 
   4   3  16      302.51      317.62     26.03 o 
   5   3  16       16.59       -0.84     17.45 o 
   6   3  16      229.04      290.17     24.14 o 
   7   3  16       18.55       25.83     18.08 o 
   8   3  16        0.94      -19.95     17.14 o 
   9   3  16      374.46      427.89     32.44 o 
  10   3  16      222.58      188.23     28.15 o 
  11   3  16       81.58       56.97     24.98 o 
  12   3  16       77.57       77.55     26.01 o 
  13   3  16      212.13      178.51     49.39 o 
  14   3  16       15.63      -13.93     27.36 o 
   0   4  16      111.50      175.79     34.42 o 
   1   4  16        8.07      -17.84     15.00 o 
   2   4  16      209.10      207.81     22.33 o 
   3   4  16       16.22      -10.75     15.30 o 
   4   4  16      232.54      255.99     24.29 o 
   5   4  16      112.67       73.31     26.19 o 
   6   4  16      131.63      209.23     24.86 o 
   7   4  16     2408.47     2561.24     63.38 o 
   8   4  16       45.54       24.78     21.45 o 
   9   4  16       86.65       58.00     25.55 o 
  10   4  16       20.51       -7.03     22.82 o 
  11   4  16      190.12      186.03     29.35 o 
  12   4  16      266.34      308.68     41.30 o 
  13   4  16       32.97       28.07     28.77 o 
   1   5  16      379.66      343.42     29.36 o 
   2   5  16       76.85       31.12     16.23 o 
   3   5  16      123.75      166.82     20.03 o 
   4   5  16      467.03      501.38     27.35 o 
   5   5  16       17.35        4.69     18.61 o 
   6   5  16        2.78      -25.40     21.79 o 
   7   5  16        1.91       65.27     28.83 o 
   8   5  16       18.48       -3.97     19.84 o 
   9   5  16      274.48      309.77     33.86 o 
  10   5  16       16.31      -31.87     21.25 o 
  11   5  16        7.66      -33.06     22.04 o 
  12   5  16      121.76      154.53     34.48 o 
  13   5  16       11.22       10.50     25.83 o 
   0   6  16        0.06      -24.05     23.98 o 
   1   6  16        0.36      -24.88     16.59 o 
   2   6  16        0.07      -22.63     15.08 o 
   3   6  16       10.18      -21.67     14.45 o 
   4   6  16       26.58       20.29     18.94 o 
   5   6  16      247.54      250.77     26.08 o 
   6   6  16        1.19       -9.63     21.34 o 
   7   6  16        1.86       11.12     22.85 o 
   8   6  16        0.78       37.98     24.91 o 
   9   6  16       27.63       24.62     26.44 o 
  10   6  16        8.23      -24.94     22.84 o 
  11   6  16      130.26      134.48     29.01 o 
  12   6  16        1.39      -35.65     23.77 o 
   1   7  16        2.91      -23.44     15.63 o 
   2   7  16       29.02       14.06     20.20 o 
   3   7  16       14.02      -22.41     17.99 o 
   4   7  16       62.49       42.00     20.76 o 
   5   7  16       40.05       55.39     21.88 o 
   6   7  16       46.48       31.71     20.37 o 
   7   7  16        6.70       -6.13     23.52 o 
   8   7  16       61.29       65.06     27.10 o 
   9   7  16        2.55      -21.14     24.75 o 
  10   7  16       35.06        1.76     27.42 o 
  11   7  16       43.26       -3.01     24.79 o 
  12   7  16       88.31       91.76     29.29 o 
   0   8  16        2.83        1.59     27.43 o 
   1   8  16       30.42      -27.02     18.01 o 
   2   8  16      247.37      189.19     30.27 o 
   3   8  16       21.51       -7.67     21.04 o 
   4   8  16       93.76       78.65     21.75 o 
   5   8  16       55.74       56.09     21.22 o 
   6   8  16       20.04       31.80     20.79 o 
   7   8  16       45.83       43.63     21.97 o 
   8   8  16      113.73      126.85     29.80 o 
   9   8  16       12.07       -8.16     24.96 o 
  10   8  16       14.12      -36.90     24.60 o 
  11   8  16        8.60        7.18     33.67 o 
   1   9  16       13.38       -8.09     21.22 o 
   2   9  16      254.72      266.88     35.96 o 
   3   9  16       88.95      118.32     26.08 o 
   4   9  16      150.57      150.00     24.14 o 
   5   9  16       72.96       52.18     22.09 o 
   6   9  16       14.85       10.07     20.66 o 
   7   9  16       73.75       58.97     23.18 o 
   8   9  16        0.49       25.70     23.25 o 
   9   9  16       38.87       12.51     31.65 o 
  10   9  16       22.76       -4.44     30.75 o 
   0  10  16        1.47      -14.11     32.18 o 
   1  10  16        0.38       34.36     23.65 o 
   2  10  16       82.88      105.91     30.58 o 
   3  10  16        0.04       22.15     26.71 o 
   4  10  16       30.78       21.57     23.30 o 
   5  10  16       15.66       -6.77     21.11 o 
   6  10  16        6.33       24.18     22.66 o 
   7  10  16      134.67      163.14     27.48 o 
   8  10  16      261.13      321.65     35.95 o 
   9  10  16        0.01       -1.80     26.75 o 
   1  11  16      172.59      188.33     33.31 o 
   2  11  16      111.95       63.41     28.60 o 
   3  11  16       11.11       48.27     28.48 o 
   4  11  16        1.08      -19.46     27.95 o 
   5  11  16       43.95       27.44     24.03 o 
   6  11  16        1.78        9.25     28.53 o 
   7  11  16       61.90       80.01     33.44 o 
   0  12  16        4.87      -19.53     35.51 o 
   1  12  16       37.19       32.51     24.52 o 
   2  12  16        3.87       15.44     28.02 o 
   3  12  16        9.25       28.00     28.54 o 
   4  12  16       95.38       -6.66     59.92 o 
   5  12  16        9.00       40.89     30.35 o 
   1  13  16        8.17        3.39     24.52 o 
   1   1  17        1.30      -24.74     16.49 o 
   2   1  17        5.05      -22.41     14.94 o 
   3   1  17        1.35      -24.04     16.02 o 
   4   1  17       93.23       95.25     22.00 o 
   5   1  17        9.02       -4.74     16.47 o 
   6   1  17      261.09      326.76     25.11 o 
   7   1  17      155.36      214.63     23.28 o 
   8   1  17        0.00       -9.00     18.41 o 
   9   1  17        4.61      -23.52     18.58 o 
  10   1  17      115.60      127.02     24.21 o 
  11   1  17        6.04      -28.99     19.33 o 
  12   1  17        1.83      -34.20     22.80 o 
  13   1  17       24.76       12.02     25.99 o 
   0   2  17     1008.96     1054.58     45.68 o 
   1   2  17       77.17       52.00     17.85 o 
   2   2  17        8.10      -23.32     15.55 o 
   3   2  17        0.09      -23.05     15.37 o 
   4   2  17       41.57       27.28     24.35 o 
   5   2  17        7.80       -7.79     17.83 o 
   6   2  17      401.80      505.09     29.46 o 
   7   2  17      459.14      520.70     30.71 o 
   8   2  17       12.53      -11.87     18.39 o 
   9   2  17       61.88       32.65     20.67 o 
  10   2  17      103.29       70.14     31.20 o 
  11   2  17       53.95       61.33     26.51 o 
  12   2  17       42.89       -6.14     23.94 o 
  13   2  17        3.18      -19.20     26.33 o 
   1   3  17       84.91       58.55     16.51 o 
   2   3  17        0.95      -22.71     15.14 o 
   3   3  17      148.67      164.14     22.59 o 
   4   3  17      178.48      183.94     24.51 o 
   5   3  17       29.82       31.36     22.44 o 
   6   3  17       25.85       32.92     23.04 o 
   7   3  17      590.46      601.63     49.96 o 
   8   3  17      110.09      118.82     22.60 o 
   9   3  17       20.39       30.61     23.18 o 
  10   3  17      146.56      128.53     26.44 o 
  11   3  17        3.13      -25.18     23.87 o 
  12   3  17       92.40       53.63     26.48 o 
  13   3  17        0.22      -37.50     25.52 o 
   0   4  17      114.25       36.77     22.83 o 
   1   4  17      167.49      112.96     22.21 o 
   2   4  17        9.74      -17.14     17.18 o 
   3   4  17        5.67      -12.13     17.32 o 
   4   4  17      414.52      482.12     30.36 o 
   5   4  17        1.68       -8.78     19.29 o 
   6   4  17      352.51      444.84     35.64 o 
   7   4  17        0.84      -16.52     22.09 o 
   8   4  17        2.31       33.79     26.27 o 
   9   4  17        5.21      -16.16     21.35 o 
  10   4  17       12.46      -19.78     22.69 o 
  11   4  17       10.22       -5.80     24.26 o 
  12   4  17        3.12       25.60     26.34 o 
   1   5  17        0.96      -24.09     16.06 o 
   2   5  17        2.02      -24.92     16.61 o 
   3   5  17      635.67      654.03     34.12 o 
   4   5  17      175.00      153.33     23.82 o 
   5   5  17        7.47      -22.60     20.99 o 
   6   5  17       88.90      105.51     30.14 o 
   7   5  17      383.78      428.80     36.11 o 
   8   5  17        2.55       -9.69     23.97 o 
   9   5  17        3.46       -1.23     26.37 o 
  10   5  17       19.01      -29.12     22.64 o 
  11   5  17       11.85      -31.02     24.19 o 
  12   5  17        0.00      -25.43     25.05 o 
   0   6  17      317.56      255.53     46.61 o 
   1   6  17        1.02      -26.63     17.75 o 
   2   6  17        1.40      -21.17     14.11 o 
   3   6  17        3.19      -20.18     18.10 o 
   4   6  17        0.99      -10.10     20.80 o 
   5   6  17       42.61        2.65     22.68 o 
   6   6  17        1.32        4.61     24.37 o 
   7   6  17      426.31      481.90     72.48 o 
   8   6  17        0.35      -19.97     24.75 o 
   9   6  17       53.55       11.23     26.74 o 
  10   6  17      150.58       75.48     31.06 o 
  11   6  17       10.81      -39.20     26.13 o 
   1   7  17        5.15      -19.23     20.10 o 
   2   7  17      257.92      223.40     28.39 o 
   3   7  17        3.79      -21.39     17.40 o 
   4   7  17       48.80       49.81     21.52 o 
   5   7  17       15.01      -14.46     22.92 o 
   6   7  17       12.15      -13.83     22.55 o 
   7   7  17       10.27       40.30     25.92 o 
   8   7  17       95.24       69.87     28.14 o 
   9   7  17      197.96      213.12     34.66 o 
  10   7  17        0.34      -37.92     25.28 o 
  11   7  17       53.39       11.31     28.61 o 
   0   8  17      125.33      137.59     55.48 o 
   1   8  17       22.58        2.25     27.71 o 
   2   8  17       21.58       -7.36     21.30 o 
   3   8  17        0.55      -27.86     18.58 o 
   4   8  17       32.10        9.96     20.70 o 
   5   8  17        7.61        2.83     20.00 o 
   6   8  17      208.70      251.37     32.45 o 
   7   8  17      219.58      263.82     33.70 o 
   8   8  17        0.78        1.66     25.52 o 
   9   8  17      133.08      161.40     32.64 o 
  10   8  17        0.06      -38.77     25.84 o 
   1   9  17        1.67      -18.45     24.36 o 
   2   9  17      182.48      149.26     31.57 o 
   3   9  17       87.26       81.56     30.25 o 
   4   9  17      130.06      141.35     25.12 o 
   5   9  17       93.76       76.39     23.56 o 
   6   9  17        1.01        4.28     21.55 o 
   7   9  17       33.71       50.50     27.78 o 
   8   9  17       50.25       67.40     28.82 o 
   9   9  17       51.71       68.63     30.47 o 
   0  10  17      225.33      131.16     38.86 o 
   1  10  17        4.57      -16.75     27.49 o 
   2  10  17       54.87       -2.37     26.33 o 
   3  10  17       83.43       62.34     29.25 o 
   4  10  17      113.93      140.85     28.36 o 
   5  10  17       19.05       18.97     25.47 o 
   6  10  17      210.50      263.03     29.74 o 
   7  10  17       94.72      103.94     26.34 o 
   1  11  17        2.32       11.88     24.08 o 
   2  11  17       66.34       67.81     31.98 o 
   3  11  17       42.47       55.00     31.39 o 
   4  11  17        0.43       32.39     25.12 o 
   5  11  17        7.96       13.50     24.91 o 
   0  12  17      118.90      167.80     44.21 o 
   1  12  17        6.26       37.98     26.79 o 
   2  12  17       63.91       52.45     29.63 o 
   0   0  18      119.66      117.62     51.04 o 
   1   0  18        7.22       12.48     31.07 o 
   2   0  18      622.36      582.20     53.36 o 
   3   0  18       52.79       15.31     34.40 o 
   4   0  18      248.32      325.85     45.43 o 
   5   0  18      593.30      683.19     47.31 o 
   6   0  18      534.26      559.78     43.91 o 
   7   0  18      795.05      840.97     65.86 o 
   8   0  18     1001.11     1020.86     59.07 o 
   9   0  18      134.18       74.81     32.77 o 
  10   0  18      201.35      194.40     36.54 o 
  11   0  18       42.02       18.78     30.58 o 
  12   0  18       42.08       20.94     35.39 o 
   1   1  18       24.13       21.93     21.81 o 
   2   1  18        7.26      -12.16     21.34 o 
   3   1  18      113.91       71.03     27.52 o 
   4   1  18       16.60       -7.39     18.88 o 
   5   1  18        4.30      -21.28     18.24 o 
   6   1  18        3.68       -0.35     18.01 o 
   7   1  18       48.10       44.43     19.99 o 
   8   1  18        4.86       -5.73     19.68 o 
   9   1  18      103.38       76.62     22.52 o 
  10   1  18        3.68       17.79     22.05 o 
  11   1  18       17.87       10.31     22.56 o 
  12   1  18        1.09      -36.73     24.49 o 
   0   2  18       41.09       12.50     29.69 o 
   1   2  18       32.11       17.19     22.07 o 
   2   2  18      191.92      240.13     25.98 o 
   3   2  18        0.01       -9.29     18.09 o 
   4   2  18      160.74      197.15     25.09 o 
   5   2  18       30.92       40.12     20.84 o 
   6   2  18       11.18       17.68     20.91 o 
   7   2  18        2.83       23.08     21.83 o 
   8   2  18        0.36        5.28     19.38 o 
   9   2  18       72.17      106.64     23.67 o 
  10   2  18       83.55       58.29     33.45 o 
  11   2  18       18.05        2.66     27.92 o 
  12   2  18       23.03       21.97     26.83 o 
   1   3  18       56.01       31.28     19.30 o 
   2   3  18      445.54      461.56     45.71 o 
   3   3  18       24.10      -11.91     21.44 o 
   4   3  18       47.09       44.99     20.73 o 
   5   3  18      153.88      182.11     25.23 o 
   6   3  18       15.91       28.14     21.41 o 
   7   3  18      100.61      134.16     25.63 o 
   8   3  18       20.33      -35.75     23.84 o 
   9   3  18       32.73       -1.74     23.56 o 
  10   3  18       15.42       12.40     25.15 o 
  11   3  18        6.84       13.36     25.48 o 
   0   4  18      857.67      777.22     43.88 o 
   1   4  18       84.50       55.39     20.73 o 
   2   4  18      135.41      169.94     23.86 o 
   3   4  18        0.36      -25.10     17.72 o 
   4   4  18        4.86      -26.40     17.91 o 
   5   4  18      476.45      532.63     36.85 o 
   6   4  18      185.05      206.66     31.16 o 
   7   4  18      202.83      272.43     33.97 o 
   8   4  18       10.35       11.41     25.40 o 
   9   4  18      270.20      223.09     33.78 o 
  10   4  18       60.97       47.67     29.79 o 
  11   4  18       59.01       43.33     25.76 o 
   1   5  18        6.85      -26.54     17.69 o 
   2   5  18       69.52       67.58     21.55 o 
   3   5  18      153.51      144.64     23.77 o 
   4   5  18      199.52      224.03     26.71 o 
   5   5  18        5.89       -1.15     23.01 o 
   6   5  18       11.13       10.77     23.84 o 
   7   5  18       91.22      140.77     29.64 o 
   8   5  18       11.43      -15.92     25.00 o 
   9   5  18        6.46       -2.97     26.59 o 
  10   5  18        7.50       -6.28     26.46 o 
  11   5  18        0.22      -38.98     25.99 o 
   0   6  18      483.85      392.79     47.85 o 
   1   6  18       61.21       41.11     20.81 o 
   2   6  18       36.62      -13.59     18.77 o 
   3   6  18       39.39       15.29     22.72 o 
   4   6  18        3.54      -31.39     20.93 o 
   5   6  18       34.15       47.91     25.48 o 
   6   6  18       24.57       38.49     26.20 o 
   7   6  18      198.87      230.12     36.52 o 
   8   6  18        3.26      -12.76     30.11 o 
   9   6  18       34.58       39.74     29.34 o 
  10   6  18       13.73      -17.95     28.78 o 
   1   7  18       10.83      -35.63     23.75 o 
   2   7  18       11.10      -18.33     19.14 o 
   3   7  18      123.33       89.44     22.80 o 
   4   7  18       46.61       -4.84     22.51 o 
   5   7  18        0.64      -15.99     22.92 o 
   6   7  18        3.93        2.57     23.76 o 
   7   7  18        4.07       -6.25     25.13 o 
   8   7  18        0.63      -13.26     26.25 o 
   9   7  18        5.75      -20.63     28.49 o 
   0   8  18        5.47      -26.63     44.38 o 
   1   8  18       35.20       32.99     35.28 o 
   2   8  18        0.02      -28.47     18.98 o 
   3   8  18        0.04       -9.22     20.14 o 
   4   8  18        0.00      -11.61     21.25 o 
   5   8  18       66.27       58.38     26.79 o 
   6   8  18       40.66       47.68     26.79 o 
   7   8  18      231.59      257.20     34.64 o 
   8   8  18        5.54      -17.80     27.24 o 
   1   9  18       88.18       93.62     32.34 o 
   2   9  18        1.00      -25.25     25.91 o 
   3   9  18        2.57      -12.96     23.26 o 
   4   9  18        6.53       -5.77     21.94 o 
   5   9  18        9.36       20.01     25.74 o 
   6   9  18       93.89      108.26     29.88 o 
   7   9  18       55.15       59.60     28.35 o 
   0  10  18      233.77      233.02     66.58 o 
   1  10  18       32.90       66.45     31.83 o 
   2  10  18       54.40       89.49     32.44 o 
   3  10  18       54.13       22.92     39.08 o 
   4  10  18       24.24       22.60     25.93 o 
   5  10  18       10.09        6.78     26.23 o 
   1  11  18        5.61      -35.73     31.96 o 
   2  11  18       34.09       34.10     30.19 o 
   1   1  19       28.47      -10.13     22.45 o 
   2   1  19       11.44      -30.76     20.50 o 
   3   1  19        2.51      -38.63     28.19 o 
   4   1  19      271.20      252.94     31.92 o 
   5   1  19        3.78      -27.78     19.61 o 
   6   1  19      143.32      149.50     40.47 o 
   7   1  19        0.12       26.43     21.94 o 
   8   1  19      174.42      285.93     28.88 o 
   9   1  19       45.41       69.27     23.30 o 
  10   1  19       72.55       81.89     24.67 o 
  11   1  19       21.06       -5.36     27.87 o 
   0   2  19      105.47       73.23     36.09 o 
   1   2  19        5.23      -20.41     22.42 o 
   2   2  19        1.50       -2.80     22.64 o 
   3   2  19       63.77       52.50     25.48 o 
   4   2  19        8.33      -10.35     19.37 o 
   5   2  19       12.89       -0.95     20.91 o 
   6   2  19      210.21      209.18     27.42 o 
   7   2  19        7.35       -7.81     21.94 o 
   8   2  19        4.56       12.65     23.17 o 
   9   2  19       19.74      -16.25     26.27 o 
  10   2  19       35.93       17.65     25.27 o 
   1   3  19      406.08      427.77     36.28 o 
   2   3  19       61.39       75.86     21.88 o 
   3   3  19       99.22      109.45     23.61 o 
   4   3  19      217.02      210.71     26.95 o 
   5   3  19      193.00      214.17     27.65 o 
   6   3  19      103.28      111.92     25.57 o 
   7   3  19       54.85       64.72     24.33 o 
   8   3  19      184.92      187.61     33.06 o 
   9   3  19       73.98       42.66     29.33 o 
  10   3  19       22.65       52.63     30.32 o 
   0   4  19      128.30      131.10     41.06 o 
   1   4  19        0.67      -19.55     18.08 o 
   2   4  19       11.08      -24.49     19.35 o 
   3   4  19       69.39       66.12     22.27 o 
   4   4  19       36.54       25.81     21.39 o 
   5   4  19       12.34       26.06     21.48 o 
   6   4  19      808.07      829.98     61.77 o 
   7   4  19       34.78       32.51     28.47 o 
   8   4  19       20.80       10.42     27.43 o 
   9   4  19        0.32      -17.04     26.56 o 
  10   4  19       11.48       18.74     29.01 o 
   1   5  19        0.41      -20.18     18.41 o 
   2   5  19        0.37      -25.64     17.10 o 
   3   5  19        0.46      -27.92     18.61 o 
   4   5  19       14.62      -31.17     23.65 o 
   5   5  19        8.18        3.77     24.26 o 
   6   5  19       27.95       48.61     28.14 o 
   7   5  19        4.93       25.14     27.32 o 
   8   5  19       40.34       33.14     28.46 o 
   9   5  19       82.63       66.11     29.84 o 
   0   6  19       13.00      -17.81     32.51 o 
   1   6  19       61.61       33.04     23.28 o 
   2   6  19       43.40        0.44     23.84 o 
   3   6  19       47.44       34.52     26.02 o 
   4   6  19       22.39       15.43     24.60 o 
   5   6  19       28.99       36.60     26.90 o 
   6   6  19        0.00      -15.76     24.04 o 
   7   6  19       10.62        2.71     26.83 o 
   8   6  19      100.54       96.84     31.13 o 
   1   7  19       40.04        3.56     29.15 o 
   2   7  19       12.84      -13.64     22.93 o 
   3   7  19      104.77      109.82     26.36 o 
   4   7  19      140.44      115.19     28.93 o 
   5   7  19       86.68       95.84     29.27 o 
   6   7  19       97.49       88.58     32.35 o 
   7   7  19        1.41      -20.49     25.34 o 
   0   8  19      148.82      255.21     66.58 o 
   1   8  19       80.37       70.21     38.85 o 
   2   8  19        4.64      -32.55     25.44 o 
   3   8  19       13.22        4.97     25.62 o 
   4   8  19        5.29       -4.53     25.05 o 
   5   8  19       10.23       11.80     25.28 o 
   6   8  19       11.49       23.09     26.56 o 
   1   9  19       61.20      110.33     65.47 o 
   2   9  19       57.66       70.85     27.23 o 
   3   9  19      107.19       90.45     27.87 o 
   4   9  19        4.83       10.78     30.30 o 
   0  10  19      350.18      335.12     75.46 o 
   1  10  19       22.12       24.11     39.99 o 
   0   0  20      184.27      195.29     64.36 o 
   1   0  20       45.02       53.53     39.14 o 
   2   0  20       29.18        3.06     35.28 o 
   3   0  20       81.80       27.74     36.09 o 
   4   0  20        0.00      -33.13     33.49 o 
   5   0  20       36.32       19.38     35.28 o 
   6   0  20       81.36      134.98     44.70 o 
   7   0  20        0.19       11.64     38.42 o 
   8   0  20      304.21      373.05     43.53 o 
   9   0  20       40.33       58.40     34.15 o 
   1   1  20       50.12       22.24     25.48 o 
   2   1  20       41.77       32.76     30.75 o 
   3   1  20        7.81      -19.60     23.22 o 
   4   1  20       10.52      -15.86     29.79 o 
   5   1  20        0.11      -13.54     24.16 o 
   6   1  20        0.24      -12.17     25.19 o 
   7   1  20       38.97       46.82     24.22 o 
   8   1  20        2.10       -9.49     23.39 o 
   9   1  20       10.75       16.28     24.77 o 
   0   2  20      874.94      857.55     65.01 o 
   1   2  20        5.59      -24.83     22.93 o 
   2   2  20        9.34      -32.71     21.81 o 
   3   2  20        6.14      -15.36     23.76 o 
   4   2  20       20.25       -2.85     24.67 o 
   5   2  20        3.82      -26.37     21.11 o 
   6   2  20       20.66       28.20     23.26 o 
   7   2  20      301.23      328.69     33.29 o 
   8   2  20        0.77       21.18     24.38 o 
   9   2  20       54.51       41.76     30.26 o 
   1   3  20       55.28       71.27     26.06 o 
   2   3  20       20.09       -2.96     23.10 o 
   3   3  20       52.86       52.19     26.52 o 
   4   3  20      230.68      241.09     28.78 o 
   5   3  20       13.69       31.91     23.42 o 
   6   3  20       57.33       98.16     26.57 o 
   7   3  20       57.80       75.44     28.82 o 
   8   3  20      117.75      136.12     38.97 o 
   9   3  20       15.33       54.12     30.66 o 
   0   4  20       18.97      -22.25     31.91 o 
   1   4  20      107.93       71.05     26.12 o 
   2   4  20      185.46      207.12     30.50 o 
   3   4  20       42.19       16.35     21.39 o 
   4   4  20      111.73      133.75     26.32 o 
   5   4  20        0.06      -36.56     24.37 o 
   6   4  20       14.45       19.59     27.81 o 
   7   4  20        3.22        1.25     27.94 o 
   8   4  20       71.46       58.75     30.92 o 
   1   5  20        9.79      -23.70     20.32 o 
   2   5  20      152.78       93.68     24.05 o 
   3   5  20        2.49      -32.16     27.55 o 
   4   5  20       30.98      -19.59     24.22 o 
   5   5  20       98.54      107.87     30.02 o 
   6   5  20       52.84       40.84     28.41 o 
   7   5  20        4.66      -20.19     27.87 o 
   0   6  20       44.04       19.10     27.52 o 
   1   6  20       47.05       52.78     25.76 o 
   2   6  20       10.29       -6.49     23.88 o 
   3   6  20        7.06      -22.27     23.80 o 
   4   6  20        0.40      -35.68     23.79 o 
   5   6  20       63.66       14.77     27.71 o 
   6   6  20        0.26      -35.51     25.92 o 
   1   7  20       31.61       14.79     28.35 o 
   2   7  20        2.79      -21.22     24.64 o 
   3   7  20        0.85       -0.25     25.28 o 
   4   7  20       69.92       80.74     28.79 o 
   5   7  20        0.06       -0.42     26.69 o 
   0   8  20        3.21       17.75     53.26 o 
   1   8  20       13.39       19.98     30.85 o 
   2   8  20       14.63        2.22     29.41 o 
   3   8  20       12.11       12.69     39.90 o 
   1   1  21       28.93       26.84     26.23 o 
   2   1  21        0.54      -17.40     24.98 o 
   3   1  21        4.13       -5.41     25.37 o 
   4   1  21        1.64      -14.57     25.45 o 
   5   1  21       19.28      -27.81     25.15 o 
   6   1  21      151.47      146.75     35.79 o 
   7   1  21        9.67       20.71     29.05 o 
   0   2  21      227.74      294.85     57.70 o 
   1   2  21        4.67      -16.22     24.52 o 
   2   2  21       29.98       26.77     26.53 o 
   3   2  21        0.64      -32.85     25.94 o 
   4   2  21        3.98        2.71     31.07 o 
   5   2  21        2.32       14.06     26.79 o 
   6   2  21        0.02       -5.99     26.39 o 
   7   2  21       33.05       78.91     36.51 o 
   1   3  21        1.14      -34.39     22.92 o 
   2   3  21        2.74      -21.09     23.48 o 
   3   3  21      127.01      137.86     30.56 o 
   4   3  21      132.02      145.54     31.01 o 
   5   3  21       12.45       27.83     27.01 o 
   6   3  21       15.10       -9.52     34.02 o 
   0   4  21       71.31       59.06     38.23 o 
   1   4  21      109.24       39.60     27.09 o 
   2   4  21       11.93      -11.10     24.95 o 
   3   4  21        0.03       11.30     28.83 o 
   4   4  21        7.41       11.51     23.64 o 
   5   4  21        7.14      -19.72     26.23 o 
   6   4  21        6.38        6.20     27.71 o 
   1   5  21       54.41       26.13     27.17 o 
   2   5  21        0.14        5.25     26.02 o 
   3   5  21      124.58      112.79     29.73 o 
   4   5  21       39.42       35.24     28.49 o 
   5   5  21        5.76        5.61     27.87 o 
   0   6  21       12.95      -26.93     35.28 o 
   1   6  21        8.23       10.33     30.30 o 
   2   6  21        5.50      -33.83     22.55 o 
   3   6  21        0.05      -42.76     28.51 o 
   0   0  22       55.38       -8.88     53.26 o 
   1   0  22        8.98      -42.16     39.94 o 
   2   0  22       68.78       22.15     38.42 o 
   3   0  22        2.50      -23.83     35.99 o 
   4   0  22      110.20       45.25     42.02 o 
   1   1  22        1.75       -9.62     27.03 o 
   2   1  22        2.28      -11.94     25.63 o 
   3   1  22        0.74      -19.62     26.13 o 
   4   1  22        4.81      -38.23     25.48 o 
   0   2  22       28.37       24.28     39.99 o 
   1   2  22       20.48      -17.12     26.75 o 
   2   2  22        0.82      -32.18     25.19 o 
   3   2  22       89.27       99.52     30.62 o 
   4   2  22      108.84      126.18     32.15 o 
   1   3  22       51.72       49.42     28.69 o 
   2   3  22       74.31       31.76     30.11 o 
   3   3  22       66.64       73.21     30.87 o 
   0   4  22        1.62      -39.37     44.38 o 
   1   4  22        4.81       -6.45     25.75 o 
                                                 
